# Supplementary material for: Age-Related Changes on CD40 Promotor Methylation and Immune Gene Expressions in Thymus of Chicken
Source: Front Immunol. 2018 Nov 21;9:2731. doi: 10.3389/fimmu.2018.02731 (PMC6259354; doi:10.3389/fimmu.2018.02731)
Supplement: Table S5 — RPKMS of all the unigenes. [file Table_5.xlsx]

## Sheet: Sheet1
GeneID	Length	16_Uniq_reads_num(17829832)	16_Coverage	16_RPKM	17_Uniq_reads_num(18800302)	17_Coverage	17_RPKM	18_Uniq_reads_num(18259875)	18_Coverage	18_RPKM	19_Uniq_reads_num(17985128)	19_Coverage	19_RPKM	20_Uniq_reads_num(18747025)	20_Coverage	20_RPKM	21_Uniq_reads_num(17680536)	21_Coverage	21_RPKM	22_Uniq_reads_num(18682852)	22_Coverage	22_RPKM	23_Uniq_reads_num(17891492)	23_Coverage	23_RPKM	24_Uniq_reads_num(17995129)	24_Coverage	24_RPKM	25_Uniq_reads_num(18557293)	25_Coverage	25_RPKM	26_Uniq_reads_num(18350301)	26_Coverage	26_RPKM	27_Uniq_reads_num(18573072)	27_Coverage	27_RPKM	28_Uniq_reads_num(18396305)	28_Coverage	28_RPKM	29_Uniq_reads_num(18711456)	29_Coverage	29_RPKM	30_Uniq_reads_num(18035031)	30_Coverage	30_RPKM	1_Uniq_reads_num(18223143)	1_Coverage	1_RPKM
NM_001030387.1	3113	1482367	0.9778	26707.3	1099895	0.9798	18793.5	1463453	0.9749	25745.5	1273128	0.9782	22739.4	1215594	0.9765	20829.4	1478698	0.9775	26866.1	1301054	0.9772	22370.4	1475967	0.9775	26500.3	1238030	0.9798	22100.2	1172673	0.9794	20299.4	1206907	0.9788	21127.7	1419385	0.973	24549.2	1138812	0.9785	19885.8	1385539	0.9772	23786.6	1347895	0.9762	24008.2	1350101	0.9737	23799.3
XM_004950188.1	2876	808783	0.9997	15772.3	715436	1	13231.7	826986	0.9997	15747.5	936012	1	18095.9	770847	0.9997	14297.1	872342	0.9997	17155.5	734384	0.9997	13667.6	907627	1	17638.9	802937	1	15514.5	851739	1	15958.9	843605	0.9997	15984.8	793189	0.9997	14849.2	871650	0.9997	16474.9	830925	1	15440.6	767930	0.9997	14805.3	677532	0.9997	12927.6
NM_205518.1	1736	127789	0.9942	4128.54	132747	0.9948	4067.34	109256	0.9954	3446.65	120987	0.9925	3875.03	129727	0.9942	3986.1	106716	0.9954	3476.84	128846	0.9948	3972.63	92762	0.9971	2986.58	103494	0.9954	3312.92	131502	0.9948	4081.95	110428	0.9942	3466.46	115803	0.9954	3591.59	106824	0.9948	3344.94	91966	0.9954	2831.2	116288	0.9948	3714.23	107790	0.9954	3407.26
NM_204157.2	3070	100484	0.9899	1835.74	113403	0.9987	1964.81	104592	0.9948	1865.79	99612	0.9967	1804.1	109926	0.9945	1909.98	91375	0.9951	1683.42	114339	0.9932	1993.48	90437	0.9967	1646.5	96999	0.9951	1755.8	121730	0.9932	2136.71	87996	0.9938	1562	70145	0.9993	1230.2	107090	0.9941	1896.18	79280	0.9941	1380.12	94714	0.9951	1710.64	99126	0.9906	1771.85
NM_205477.1	7003	75468	0.9993	604.41	81649	0.9997	620.157	74513	0.9993	582.707	78999	0.9993	627.226	92011	0.9999	700.847	81001	0.9993	654.2	70513	0.9993	538.942	69466	0.9997	554.423	69379	0.9991	550.54	78015	0.9993	600.315	69668	0.9993	542.133	64151	0.9989	493.214	61436	0.9997	476.879	55675	0.9981	424.882	85243	0.9997	674.928	64336	0.999	504.135
NM_205225.2	893	66538	0.9854	4178.99	68998	0.9899	4109.8	80566	0.9899	4940.86	66623	0.9854	4148.2	62934	0.9821	3759.25	69275	0.9854	4387.63	80634	0.9877	4833.08	62742	0.981	3926.99	74380	0.9843	4628.6	80285	0.9854	4844.72	69485	0.9854	4240.3	74761	0.9866	4507.54	75675	0.9821	4606.49	98507	0.9821	5895.33	78142	0.981	4851.95	97532	0.9843	5993.39
NM_001001613.1	1337	59522	0.997	2496.89	94923	0.9955	3776.38	62709	0.9993	2568.62	81018	0.9985	3369.28	153530	0.9993	6125.33	101155	0.994	4279.18	71466	0.9985	2861.05	61944	0.994	2589.53	56250	0.994	2337.96	77801	0.9955	3135.73	55010	0.9933	2242.16	69603	0.994	2802.93	62448	0.994	2538.96	49135	0.9918	1964.05	74694	0.9955	3097.69	22433	0.9955	920.731
NM_001031188.1	3126	55972	0.9984	1004.23	47961	0.9997	816.083	56653	0.9997	992.513	60748	0.9994	1080.51	14926	0.9981	254.696	38670	0.9994	699.664	72062	0.9997	1233.88	59756	0.999	1068.43	71061	0.9997	1263.24	29526	0.9994	508.98	61770	0.9994	1076.83	77472	0.9997	1334.36	82210	0.9997	1429.57	87220	0.9994	1491.14	50274	0.9997	891.739	95733	0.9997	1680.54
NM_204827.1	2694	53882	0.9974	1121.76	53334	0.9989	1053.03	55543	0.9978	1129.1	51289	0.9952	1058.55	47951	0.9974	949.44	47586	0.9937	999.048	57218	0.9937	1136.82	50533	0.9885	1048.41	52693	0.9974	1086.93	54735	0.9974	1094.85	51989	0.9929	1051.65	58506	0.9974	1169.28	55429	0.9967	1118.43	56345	0.987	1117.76	58401	0.9963	1202	61479	0.9974	1252.29
NM_001031597.1	2853	53155	0.9972	1044.95	51008	0.9713	950.981	50564	0.9947	970.603	45253	0.9989	881.926	53339	0.9947	997.265	49374	0.9909	978.816	52931	0.9895	993.036	41720	0.9947	817.327	48002	0.9895	934.981	48357	0.9884	913.362	43342	0.9947	827.874	46453	0.9937	876.654	40446	0.9947	770.625	44968	0.9884	842.353	56458	0.9996	1097.25	44847	0.9947	862.598
NM_204417.1	3969	50040	0.999	707.113	59724	0.9992	800.392	53996	0.9982	745.045	60115	0.999	842.148	50748	0.9982	682.033	48371	0.998	689.3	55028	0.9987	742.095	49733	0.9985	700.353	52803	0.998	739.303	50430	0.997	684.689	56217	0.999	771.869	63335	0.9962	859.17	54961	0.9992	752.736	62910	0.997	847.093	52195	0.997	729.174	59651	0.9985	824.733
NM_001109785.1	2187	49780	0.9991	1276.61	57671	0.9991	1402.63	55508	0.9991	1389.98	52922	0.9982	1345.47	55365	0.9986	1350.37	52010	0.9991	1345.06	84343	0.9995	2064.23	56855	0.9986	1453.03	54743	0.9986	1390.99	70745	0.9991	1743.14	63907	0.9995	1592.42	56295	0.9991	1385.92	73948	0.9986	1838.01	81806	0.9986	1999.07	68952	0.9977	1748.16	55388	0.9995	1389.77
NM_205265.1	2576	45662	0.9988	994.173	42685	0.9981	881.383	44917	0.9981	954.92	39570	0.9965	854.096	38593	0.9965	799.154	42590	0.9981	935.118	45160	0.9973	938.35	42446	0.9981	920.968	45012	0.9977	971.018	48604	0.9992	1016.74	48313	0.9918	1022.06	40902	0.9981	854.899	43113	0.9988	909.77	46384	0.9984	962.309	46677	0.9992	1004.71	51178	0.9984	1090.22
NM_001007479.1	1414	44486	0.9908	1764.52	36026	0.9915	1355.2	32889	0.9965	1273.81	31289	0.9922	1230.35	30944	0.9887	1167.33	31067	0.9929	1242.67	43075	0.9887	1630.54	31930	0.9901	1262.13	40147	0.9908	1577.79	37843	0.9943	1442.19	37567	0.9915	1447.82	33565	0.9986	1278.07	39396	0.9887	1514.51	33774	0.9972	1276.51	36731	0.9844	1440.34	40078	0.9915	1555.37
NM_001030800.1	4527	43998	0.9976	545.099	57454	0.9978	675.064	55840	0.996	675.518	47929	0.9969	588.673	59088	0.9982	696.236	53767	0.9991	671.753	55188	0.9993	652.516	55817	0.9973	689.143	53440	0.9982	655.996	51132	0.9978	608.65	55058	0.9982	662.776	52499	0.9976	624.391	55165	0.9965	662.403	60664	0.9956	716.165	52636	0.9987	644.697	46110	0.9967	558.935
NM_205013.2	2040	43745	0.999	1202.68	30014	0.998	782.58	34307	0.9985	920.99	29489	0.998	803.741	12208	0.998	319.214	23231	0.9966	644.084	35799	0.998	939.285	33677	0.9995	922.692	42920	0.998	1169.16	22019	0.9961	581.638	42168	0.9971	1126.44	33930	0.998	895.509	38138	0.9975	1016.24	34510	0.9966	904.081	43164	0.999	1173.21	41766	0.9975	1123.49
NM_001031338.1	1274	43236	0.9922	1903.39	41637	0.9859	1738.38	48997	0.989	2106.21	49657	0.9906	2167.19	43506	0.9568	1821.58	61423	0.9898	2726.88	33788	0.9819	1419.55	29671	0.9867	1301.72	14632	0.9576	638.233	62370	0.989	2638.1	41925	0.9906	1793.33	27449	0.9662	1160.04	23407	0.989	998.725	38068	0.9906	1596.92	25159	0.9749	1094.98	10626	0.9898	457.696
NM_205267.1	1137	43135	0.9938	2127.76	34596	0.9947	1618.45	40749	0.9947	1962.72	32155	0.9947	1572.44	29136	0.9947	1366.9	33213	0.9947	1652.16	38585	0.9947	1816.41	37202	0.9947	1828.77	40914	0.9947	1999.66	39358	0.9947	1865.34	37499	0.9947	1797.28	33000	0.9947	1562.68	36894	0.9947	1763.86	39295	0.9947	1847.01	40118	0.9947	1956.42	51129	0.993	2467.65
NM_001030985.1	1720	39758	0.9895	1296.43	33878	0.989	1047.67	41763	0.9901	1329.74	34602	0.9959	1118.56	29416	0.9895	912.269	39483	0.9884	1298.33	35914	0.9895	1117.61	43216	0.9895	1404.33	47246	0.9895	1526.45	37921	0.9878	1188.06	42397	0.9953	1343.27	36319	0.9948	1136.9	33247	0.9884	1050.74	42488	0.9901	1320.17	43805	0.9953	1412.14	45033	0.989	1436.74
NM_001082417.2	882	39456	0.9966	2508.98	49276	0.9875	2971.68	50996	0.9977	3166.43	43380	0.9966	2734.69	43753	0.9773	2646.1	42298	0.9932	2712.41	53680	0.9932	3257.62	38068	0.9909	2412.38	44545	0.9932	2806.57	54080	0.9853	3304.1	41613	0.9977	2571.09	46460	0.9864	2836.13	49462	0.9853	3048.4	48310	0.9909	2927.26	43525	0.9909	2736.23	48125	0.9853	2994.19
NM_205389.1	2545	38534	0.9792	849.198	26357	0.9937	550.863	26662	0.9965	573.729	26279	0.978	574.126	9854	0.9646	206.534	20821	0.9792	462.72	39430	0.9969	829.27	32137	0.9992	705.783	31478	0.9992	687.329	22657	0.998	479.733	46114	0.9988	987.42	37000	0.9976	782.763	36648	0.9996	782.766	47740	0.9933	1002.51	30438	0.9992	663.149	40379	0.9953	870.652
NM_205398.1	823	38094	0.9988	2596.03	32910	0.9672	2126.98	30765	0.9696	2047.2	27454	0.966	1854.78	30961	0.966	2006.7	27710	0.9818	1904.33	36028	0.9672	2343.13	29435	0.9988	1999.02	34451	0.966	2326.2	32449	0.9672	2124.65	31157	0.9672	2063.06	31205	0.9684	2041.46	35789	0.9623	2363.85	28386	0.9672	1843.3	30693	0.9648	2067.87	31994	0.9635	2133.27
NM_205003.2	2119	37764	0.9995	999.539	36472	0.9995	915.511	31584	0.9995	816.279	35426	0.9995	929.56	32967	0.9995	829.882	31277	0.9991	834.831	47079	0.9995	1189.2	30954	0.9995	816.468	34994	0.9995	917.715	41719	0.9995	1060.93	35309	0.9995	908.053	27404	0.9995	696.305	41791	0.9995	1072.07	32895	0.9991	829.643	44109	0.9995	1154.2	32640	0.9991	845.271
NM_205368.1	3144	36414	0.9946	649.589	31623	0.9936	535.002	29334	0.9917	510.965	28200	0.993	498.716	35225	0.9955	597.635	30015	0.9908	539.959	35464	0.9949	603.757	29629	0.9911	526.73	34966	0.9962	618.028	31633	0.9927	542.18	32959	0.9952	571.279	31174	0.9898	533.859	28477	0.994	492.358	26225	0.9908	445.785	34927	0.9908	615.973	26897	0.9949	469.459
NM_204581.4	975	35770	0.9979	2057.63	40650	0.9979	2217.64	38774	0.9969	2177.9	33832	0.9969	1929.34	35178	0.9949	1924.57	32499	0.9959	1885.25	43681	0.9969	2397.98	33818	0.9979	1938.64	36203	0.9928	2063.41	42216	0.9969	2333.23	34349	0.9877	1919.85	39826	0.9969	2199.27	43184	0.9979	2407.62	47963	0.9979	2629.02	33659	0.9969	1914.17	45725	0.9979	2573.51
NM_001001858.2	905	35590	0.9978	2205.63	26667	0.9967	1567.33	35921	0.9978	2173.71	25750	0.9978	1582.03	13851	0.9978	816.395	24724	0.9878	1545.16	34007	0.9978	2011.3	33619	0.9978	2076.3	41485	0.9978	2547.34	31971	0.9989	1903.68	41727	0.9989	2512.61	32640	0.9978	1941.86	33067	0.9978	1986.17	45415	0.9978	2681.9	33320	0.9978	2041.45	50451	0.9989	3059.13
NM_001031451.1	3618	35014	0.94	542.783	29385	0.9395	432.009	34709	0.9397	525.383	33704	0.94	517.964	17689	0.9378	260.797	30197	0.9411	472.063	32417	0.9409	479.58	32990	0.9406	509.644	38988	0.9411	598.835	29037	0.9386	432.483	35969	0.9411	541.772	37628	0.9389	559.962	37952	0.94	570.211	45333	0.9403	669.635	44102	0.9392	675.885	41859	0.942	634.888
NM_001012694.2	6290	33332	0.9998	297.21	26935	0.9997	227.773	29396	0.9998	255.941	25218	0.9998	222.919	18876	0.9998	160.076	23086	0.9997	207.588	26417	0.9997	224.797	24971	0.9989	221.891	33654	0.9998	297.325	23749	0.9986	203.46	33577	0.9978	290.903	26744	0.9998	228.924	28527	0.9997	246.533	26306	0.9975	223.51	31965	0.9997	281.778	26445	0.999	230.712
XM_003640341.2	6797	30816	0.9868	254.28	27744	0.9857	217.114	29438	0.99	237.188	27441	0.9807	224.476	27821	0.9879	218.335	28234	0.9822	234.941	25576	0.9812	201.406	24526	0.9835	201.68	29645	0.9872	242.37	24982	0.9797	198.059	28733	0.9851	230.367	30146	0.984	238.797	28233	0.9818	225.792	27838	0.9815	218.884	28464	0.9869	232.2	26279	0.9751	212.162
NM_205337.1	480	30383	0.9875	3550.11	23746	0.9917	2631.39	21023	0.9938	2398.59	23803	0.9938	2757.25	26613	0.9917	2957.47	25134	0.9917	2961.59	26100	0.9979	2910.42	27698	0.9917	3225.23	26751	0.9917	3097.02	25838	0.9958	2900.7	20558	0.9917	2333.98	18203	0.9958	2041.82	23704	0.9896	2684.42	24843	0.9875	2766.02	25931	0.9958	2995.44	21963	0.9854	2510.89
NM_001031142.1	2442	29994	0.9967	688.877	31075	0.9971	676.863	33402	0.9934	749.081	28831	0.9631	656.448	29290	0.9906	639.796	32805	0.9951	759.799	30292	0.9865	663.956	29380	0.9943	672.449	31766	0.9865	722.873	30492	0.9885	672.861	30602	0.9754	682.906	34996	0.9857	771.594	28693	0.9967	638.704	32837	0.991	718.638	33171	0.9885	753.175	34985	0.9922	786.164
NM_001252126.1	741	29834	0.9595	2258.11	34073	0.996	2445.84	31840	0.9676	2353.19	31101	0.9784	2333.69	40875	0.9703	2942.44	26233	0.9784	2002.32	40726	0.9879	2941.78	32110	0.9771	2422.01	31319	0.9771	2348.74	34777	0.9771	2529.06	29967	0.9636	2203.85	40569	0.9798	2947.76	33802	0.9825	2479.67	40019	0.9636	2886.29	26897	0.9784	2012.65	37732	0.969	2794.27
NM_001007823.1	1071	29793	0.9589	1560.19	29404	0.9785	1460.33	28328	0.9617	1448.53	26086	0.9916	1354.27	28781	0.9767	1433.45	23396	0.9692	1235.54	31426	0.9636	1570.57	18049	0.9645	941.927	23806	0.9897	1235.21	27119	0.9589	1364.49	20631	0.9785	1049.75	20698	0.9785	1040.53	24917	0.9673	1264.67	22777	0.9785	1136.58	33449	0.9627	1731.72	29621	0.9916	1517.7
NM_001277728.1	881	29744	0.9467	1893.55	29520	0.9637	1782.28	29582	0.9694	1838.88	27176	0.9432	1715.13	26331	0.9886	1594.26	27701	0.9739	1778.38	34169	0.9603	2075.93	19628	0.9512	1245.24	28541	0.9773	1800.27	31340	0.9716	1916.94	24870	0.9762	1538.36	27062	0.9955	1653.87	32708	0.9739	2018.12	30592	0.9637	1855.77	29102	0.9728	1831.6	30494	0.9807	1899.39
NM_204152.1	994	29740	0.9638	1678.06	25850	0.9638	1383.28	23607	0.9658	1300.64	23992	0.9658	1342.04	27080	0.9678	1453.22	23061	0.9618	1312.19	29112	0.9648	1567.63	25263	0.9537	1420.54	26199	0.9678	1464.68	31967	0.9648	1733.01	23893	0.9557	1309.91	23467	0.9668	1271.12	30029	0.9648	1642.19	25959	0.9638	1395.71	23928	0.9648	1334.76	29645	0.9658	1636.6
NM_204549.1	1845	29683	0.9962	902.327	38180	0.9984	1100.71	33170	0.9951	984.581	32494	0.9989	979.249	38095	0.9967	1101.39	29311	0.9995	898.543	34906	0.9919	1012.65	32504	0.9962	984.677	28723	0.9984	865.124	35662	0.9989	1041.58	32347	0.9995	955.42	33794	0.9989	986.187	33732	0.9967	993.837	38783	0.9962	1123.41	28743	0.9984	863.811	35916	0.9962	1068.24
XM_004943373.1	1112	29343	0.4532	1479.97	17695	0.4496	846.41	25717	0.4559	1266.54	19365	0.4514	968.276	15671	0.4317	751.726	24718	0.4766	1257.23	20930	0.4371	1007.44	25392	0.4532	1276.28	27679	0.5315	1383.22	23592	0.4541	1143.26	26890	0.4505	1317.78	19764	0.455	956.944	19527	0.446	954.553	25685	0.4523	1234.43	24145	0.4451	1203.94	25641	0.446	1265.34
NM_001030550.1	1072	29130	0.9963	1524.05	21584	0.9841	1070.96	17163	0.9785	876.8	23155	0.9944	1200.98	20544	0.9991	1022.25	20361	0.9916	1074.26	32429	0.9916	1619.18	21402	0.9991	1115.87	19655	0.9991	1018.88	28343	0.9963	1424.74	25888	0.9916	1316.01	21077	0.9897	1058.6	27695	0.9981	1404.35	21000	0.9963	1046.93	23994	0.9916	1241.05	26773	0.9907	1370.5
NM_001007477.3	757	28413	0.9908	2105.11	14741	0.9974	1035.78	22171	0.9974	1603.95	17979	0.9908	1320.55	6026	0.9841	424.62	9660	0.9974	721.748	28888	0.9974	2042.58	15925	0.9921	1175.81	26797	0.9987	1967.14	16317	0.9947	1161.53	27988	0.9934	2014.8	20713	0.9987	1473.21	44803	0.9947	3217.22	25134	0.9921	1774.43	20891	0.9947	1530.19	32486	0.9987	2354.92
NM_204902.2	2183	28250	0.9963	725.801	23409	0.9963	570.38	25412	0.9963	637.51	21732	0.9963	553.519	18947	0.9963	462.972	22080	0.9963	572.071	25885	0.9963	634.675	27760	0.9963	710.754	32219	0.9963	820.169	27710	0.9963	684.019	29347	0.9963	732.6	20923	0.9963	516.044	22172	0.9963	552.104	26963	0.9963	660.096	31218	0.9963	792.929	32686	0.9963	821.646
XM_421787.4	4753	28021	0.9968	330.65	25067	0.9968	280.524	26298	0.9979	303.01	23226	0.9979	271.702	25234	0.9971	283.195	28099	0.9975	334.37	26740	0.9977	301.127	24764	0.9973	291.21	27568	0.9977	322.316	25642	0.9968	290.716	27382	0.9987	313.945	23468	0.9962	265.843	20801	0.9958	237.895	23783	0.9979	267.418	30088	0.9979	351.001	27526	0.9977	317.799
NM_204305.1	1288	27921	0.9922	1215.82	25697	0.9907	1061.21	22344	0.9946	950.052	27091	0.9907	1169.49	22092	0.9907	914.928	21168	0.9907	929.541	25783	0.9938	1071.46	21854	0.9899	948.35	25409	0.9953	1096.27	25809	0.9907	1079.79	26551	0.9946	1123.37	21311	0.9907	890.849	28723	0.9907	1212.23	26478	0.9961	1098.66	29530	0.9907	1271.25	27525	0.9953	1172.7
NM_206904.1	1862	27338	0.9995	823.455	26425	0.9995	754.867	23547	0.9995	692.561	31482	0.9995	940.089	18916	0.9995	541.898	22103	0.9995	671.392	32101	1	922.775	24851	0.9995	745.964	30364	0.9995	906.201	26106	0.9995	755.52	27908	0.9995	816.781	22594	0.9995	653.326	25934	0.9995	757.11	22585	0.9995	648.236	26673	0.9995	794.283	29409	0.9995	866.717
NM_205315.1	2878	27077	0.9997	527.67	17163	0.9993	317.203	15175	0.9997	288.762	15170	0.9993	293.077	11613	0.9993	215.239	15900	0.9997	312.472	15786	0.9997	293.588	16888	0.9993	327.975	19185	0.9997	370.438	18129	0.9997	339.444	22184	0.9997	420.055	13135	0.9997	245.729	13226	0.9997	249.808	14168	0.9903	263.094	17879	0.9847	344.457	18910	0.999	360.56
NM_001004379.1	883	26948	0.9864	1711.66	26940	0.9943	1622.83	26493	0.9943	1643.13	26237	0.9943	1652.11	23614	0.9853	1426.52	24367	0.9875	1560.8	37243	0.9853	2257.57	23227	0.9864	1470.23	30628	0.9853	1927.54	30212	0.9864	1843.76	26989	0.9875	1665.65	24390	0.9932	1487.19	32693	0.9909	2012.63	30535	0.9887	1848.12	24476	0.9921	1536.96	30836	0.9921	1916.35
NM_001079485.1	1327	26807	0.9691	1133	20867	0.9721	836.42	20194	0.9759	833.4	17886	0.951	749.426	15691	0.9359	630.736	18204	0.9623	775.891	23303	0.9812	939.935	22476	0.9729	946.676	25345	0.9766	1061.37	19817	0.9751	804.734	25719	0.9533	1056.18	19226	0.9812	780.071	19993	0.9623	818.986	20664	0.9766	832.216	23529	0.9751	983.141	29371	0.9608	1214.58
XM_003642981.2	1726	26680	0.9971	866.957	41962	0.9971	1293.15	32260	0.9977	1023.59	48257	0.9977	1554.55	77126	0.9994	2383.57	48066	0.9954	1575.08	36843	0.9983	1142.54	29156	0.9994	944.149	19121	0.9983	615.623	49317	0.9994	1539.72	27886	0.9988	880.445	41505	0.9994	1294.72	32684	0.9971	1029.35	29121	0.9988	901.691	20374	0.9971	654.514	10081	0.9983	320.508
NM_001012291.1	1732	26644	0.9994	862.788	20738	0.9971	636.875	22389	0.996	707.928	20922	0.9925	671.648	22218	0.9919	684.266	21675	0.9977	707.809	23537	0.9983	727.378	20219	0.9983	652.477	19211	0.9983	616.378	22089	0.9971	687.248	21863	0.9971	687.889	20306	0.9971	631.237	18129	0.9902	568.978	19771	0.9983	610.061	21366	0.9913	684.004	17099	0.9908	541.751
NM_204518.1	3825	26511	0.9684	388.729	21616	0.9681	300.593	27103	0.9684	388.05	21910	0.9697	318.491	11741	0.9684	163.735	22521	0.966	333.013	23708	0.9692	331.757	26189	0.9689	382.685	32695	0.9702	475.001	20823	0.9665	293.358	28583	0.9694	407.224	27268	0.9684	383.829	25025	0.9678	355.641	32004	0.9692	447.162	31050	0.9697	450.104	39873	0.9678	572.037
NM_001199644.1	3429	26076	0.9983	426.507	19322	0.9802	299.723	20698	0.991	330.57	21592	0.998	350.116	8121	0.9542	126.331	14360	0.9936	236.86	22554	0.9913	352.057	21631	0.9971	352.584	23491	0.9863	380.697	11244	0.9959	176.701	26810	0.9915	426.075	22650	0.9525	355.645	20737	0.9685	328.736	23411	0.9822	364.876	31617	0.9962	511.253	27186	0.9956	435.065
NM_205230.1	4136	25970	0.992	352.163	24835	0.9954	319.388	29719	0.9947	393.51	21189	0.9942	284.85	11276	0.9949	145.426	21767	0.9906	297.661	26210	0.992	339.19	29114	0.993	393.437	38501	0.9949	517.293	27308	0.9935	355.791	36198	0.9913	476.937	25942	0.999	337.706	26635	0.9954	350.059	38861	0.9964	502.141	27820	0.994	372.958	56537	0.9981	750.117
XM_004946481.1	15113	25223	0.997	93.6049	15085	0.9943	53.0921	16796	0.9959	60.8636	17808	0.9942	65.5165	11547	0.9875	40.7555	13810	0.9992	51.683	22820	0.9972	80.8205	23869	0.9972	88.2748	21730	0.9944	79.9013	15010	0.9956	53.5199	19189	0.9921	69.1924	21199	0.9997	75.5233	20868	0.9985	75.0584	19729	0.9958	69.7665	23845	0.9945	87.4842	21318	0.9961	77.4056
NM_001031530.1	3301	25027	0.9836	425.222	22697	0.9827	365.728	27799	0.9849	461.196	22868	0.9733	385.185	20120	0.9621	325.125	25506	0.9846	437.02	25668	0.9846	416.201	24805	0.9852	419.998	26239	0.9846	441.72	24261	0.9758	396.049	23493	0.983	387.837	27397	0.9882	446.862	24338	0.9815	400.783	28439	0.9855	460.427	29175	0.9852	490.059	27821	0.9736	462.492
XM_416260.4	4984	24970	0.997	280.992	26157	0.9974	279.155	23937	0.9982	263.023	24664	0.998	275.152	22441	0.999	240.177	23679	0.9972	268.714	24659	0.9966	264.822	24639	0.9966	276.311	25113	0.9972	280.005	24327	0.9972	263.024	25112	0.9898	274.574	25896	0.9972	279.751	27064	0.9946	295.178	23341	0.9942	250.284	22790	0.9968	253.542	21299	0.9976	234.508
NM_001031610.2	1816	24701	0.9994	762.872	18700	0.9923	547.723	25932	0.9934	782.028	18731	0.9994	573.498	14305	0.995	420.184	21825	0.9983	679.74	22167	0.9923	653.353	20675	0.995	636.331	29651	0.9989	907.337	21168	0.995	628.13	27482	0.9983	824.687	22223	0.9972	658.875	22321	0.995	668.14	26818	0.9983	789.229	27455	0.995	838.279	31831	0.9994	961.858
XM_003641656.2	9825	24596	0.9806	140.406	22660	0.9685	122.677	20860	0.9594	116.274	20835	0.9693	117.909	22634	0.9784	122.884	20526	0.9609	118.162	22379	0.9766	121.917	21112	0.9723	120.102	22857	0.967	129.28	20877	0.9799	114.504	21643	0.9834	120.044	18810	0.9715	103.08	19547	0.9817	108.148	17755	0.9794	96.5785	25922	0.9789	146.291	20938	0.9817	116.944
XM_004938351.1	8934	24542	0.9964	154.07	25033	0.9922	149.04	21652	0.9926	132.725	24408	0.9901	151.905	11532	0.9882	68.8535	18793	0.988	118.975	26040	0.9976	156.01	21204	0.9879	132.656	24528	0.9924	152.567	16923	0.9913	102.074	30548	0.9896	186.335	25761	0.9887	155.251	21958	0.9786	133.603	27089	0.9893	162.046	21910	0.9927	135.981	26065	0.9928	160.099
NM_001031126.2	4892	24402	0.9839	279.764	28251	0.9865	307.173	27044	0.9863	302.752	27857	0.9881	316.617	21062	0.9832	229.658	25567	0.9859	295.596	22569	0.9849	246.935	31789	0.9845	363.198	25783	0.9808	292.882	23204	0.9867	255.601	22657	0.9849	252.39	25442	0.9867	280.015	25894	0.9845	287.728	27530	0.9867	300.755	32620	0.9849	369.727	19998	0.9777	224.325
XM_001235432.3	1948	23309	0.9995	671.1	15077	0.9969	411.681	25420	0.9995	714.642	18654	0.999	532.439	14138	0.9995	387.139	15749	0.999	457.266	18557	0.9995	509.889	15183	0.9985	435.634	23596	0.9985	673.123	17375	0.9995	480.641	24557	0.9995	686.979	24874	0.9995	687.5	20002	0.9954	558.154	25441	0.9985	697.971	16315	0.9964	464.388	24641	0.9995	694.138
XM_003640441.2	6436	23231	0.9958	202.444	18828	0.9935	155.605	18780	0.9939	159.802	17920	0.9986	154.813	17422	0.9989	144.394	18696	0.995	164.3	18944	0.9961	157.548	18917	0.9955	164.282	20185	0.9972	174.284	19397	0.9975	162.407	21051	0.9967	178.243	18822	0.9974	157.458	18490	0.9966	156.167	18317	0.9946	152.101	22689	0.9964	195.471	22581	0.9964	192.532
XM_421974.4	5673	23107	0.9242	228.446	21166	0.8535	198.455	24370	0.8985	235.258	22996	0.8912	225.386	18992	0.8923	178.577	21657	0.9038	215.919	19774	0.9087	186.569	21881	0.8562	215.58	19355	0.9145	189.594	18263	0.9279	173.478	27594	0.8808	265.069	25396	0.8731	241.029	22671	0.8789	217.234	27774	0.8854	261.648	21351	0.9302	208.684	24077	0.9045	232.898
NM_001199425.1	8330	22778	0.9984	153.364	26534	0.9978	169.431	24419	0.9978	160.541	26005	0.992	173.579	30737	0.9917	196.827	26951	0.9914	182.993	22211	0.992	142.718	22385	0.9954	150.198	22335	0.9922	149	25573	0.9988	165.433	21356	0.9972	139.711	20175	0.9909	130.402	24260	0.9906	158.312	19851	0.998	127.359	22903	0.9976	152.451	23455	0.9908	154.514
NM_001030929.1	706	22653	0.9773	1799.59	24484	0.9773	1844.65	25048	0.9873	1942.99	24946	0.9844	1964.64	25321	0.983	1913.13	22705	0.9816	1818.95	27028	0.9788	2049.11	17376	0.9844	1375.62	23224	0.9929	1828	27803	0.9788	2122.13	19025	0.9844	1468.51	19104	0.9887	1456.92	25736	0.983	1981.55	22481	0.983	1701.78	24565	0.9873	1929.28	21635	0.9816	1681.62
XM_419539.4	3628	22128	0.9992	342.08	19231	0.9989	281.948	19737	0.9945	297.931	18571	0.9978	284.613	18628	0.9992	273.884	19420	0.9942	302.752	19193	0.9975	283.16	20350	0.9945	313.509	20494	0.9997	313.91	18540	0.9978	275.377	21526	0.9942	323.335	18286	0.9945	271.374	16390	0.9978	245.573	18176	0.9989	267.746	22283	0.9975	340.557	20723	0.9948	313.446
NM_205086.1	905	22054	0.9624	1366.76	28774	0.9856	1691.17	17745	0.9978	1073.82	28089	0.9945	1725.74	32593	0.9923	1921.07	22788	0.9657	1424.17	25005	0.9845	1478.89	20228	0.9956	1249.27	16162	0.9912	992.411	27210	0.9845	1620.19	21991	0.9923	1324.2	24497	0.9934	1457.41	22602	0.9956	1357.59	18944	0.9945	1118.7	18706	0.9602	1146.08	13396	0.9735	812.275
NM_205528.1	1886	22021	0.9549	654.859	23341	0.9772	658.283	19985	0.9464	580.316	20255	0.9422	597.141	21668	0.9581	612.837	17647	0.9756	529.217	22825	0.9422	647.778	20406	0.9613	604.741	21276	0.9517	626.893	24035	0.9624	686.733	21592	0.9433	623.89	22236	0.9719	634.792	21391	0.9417	616.537	19700	0.9565	558.235	21238	0.9586	624.389	24081	0.973	700.664
NM_001030918.1	4152	21528	0.9764	290.803	24082	0.9774	308.511	23470	0.986	309.569	22823	0.9757	305.634	24232	0.9781	311.315	21786	0.9793	296.773	23921	0.9916	308.375	23014	0.9829	309.805	22331	0.9764	298.879	22980	0.9834	298.248	23637	0.9906	310.236	25966	0.9807	336.716	23947	0.9793	313.518	24777	0.9795	318.921	21987	0.9795	293.624	24263	0.9788	320.674
NM_001006564.2	3655	21510	0.9918	330.07	18632	0.9912	271.149	22927	0.9863	343.528	19014	0.9932	289.249	14594	0.9948	212.988	18228	0.9874	282.07	21181	0.9978	310.182	22476	0.9967	343.704	23421	0.9869	356.093	21249	0.9877	313.283	23877	0.9871	355.999	21204	0.9874	312.354	20305	0.9866	301.985	27315	0.9902	399.398	23778	0.9918	360.721	30119	0.9874	452.199
NM_001012571.1	1772	21214	0.9983	671.447	25336	0.9989	760.518	27556	0.996	851.637	25669	0.9972	805.437	27933	0.9972	840.856	22868	0.9972	729.91	27976	0.9989	845.043	23681	0.9932	746.947	28693	0.9989	899.823	25606	0.9944	778.688	24787	0.9972	762.284	28236	0.9977	857.938	27888	0.9977	855.506	27570	0.9938	831.506	18425	0.9949	576.537	22715	0.9989	703.438
NM_204704.1	1755	20887	0.9801	667.501	23952	0.9886	725.939	22324	0.9806	696.622	20799	0.9875	658.949	21426	0.9795	651.226	19527	0.9795	629.308	25202	0.9875	768.625	23441	0.9852	746.539	22444	0.9829	710.67	24414	0.9835	749.63	25032	0.9846	777.276	24512	0.9818	752	24015	0.9783	743.832	25790	0.9886	785.356	19206	0.9778	606.796	26347	0.9983	823.817
NM_204870.1	3720	20549	0.9989	309.814	27802	0.9989	397.529	25427	0.9989	374.33	25992	0.9965	388.493	26900	0.9997	385.724	25554	0.9984	388.526	23592	0.9978	339.452	22968	0.9997	345.091	24583	0.9962	367.229	26072	0.9995	377.674	21535	0.9978	315.47	22627	0.9952	327.492	22577	0.9957	329.908	21202	0.9995	304.597	24270	0.9895	361.751	21862	0.9995	322.496
NM_001257297.1	607	20190	0.9769	1865.52	20059	0.9967	1757.74	19558	0.9753	1764.57	18631	0.9934	1706.61	17971	0.9786	1579.25	16394	0.9621	1527.57	23487	0.9819	2071.07	14686	0.9802	1352.29	18780	0.9934	1719.3	22194	0.9786	1970.3	17576	0.9885	1577.93	17648	0.9654	1565.39	20794	0.9638	1862.17	18354	0.9605	1615.97	18643	0.9868	1702.98	21306	0.9901	1926.15
NM_001001745.1	1114	20100	0.9919	1011.96	14333	0.9919	684.364	21581	0.9919	1060.93	17065	0.9919	851.741	5250	0.9919	251.386	12600	0.9919	639.72	20732	0.9919	996.123	18258	0.9919	916.055	26878	0.9919	1340.78	13994	0.9919	676.927	23711	0.9937	1159.9	24257	0.9919	1172.38	21503	0.9919	1049.26	27869	0.9964	1336.99	19913	0.9919	991.139	33144	0.9928	1632.66
NM_204147.1	3405	20083	0.9598	330.799	20346	0.9604	317.832	21515	0.9633	346.04	20870	0.9645	340.794	17091	0.9645	267.743	18217	0.9606	302.597	20642	0.9671	324.483	20358	0.9662	334.173	21015	0.9562	342.971	20124	0.9548	318.48	21536	0.9562	344.671	20692	0.9589	327.191	20844	0.9601	332.762	23059	0.9668	361.923	19332	0.9518	314.806	23488	0.9533	378.535
NM_001031080.1	3008	19926	0.9943	371.531	18007	0.9874	318.419	21241	0.9937	386.722	18732	0.991	346.252	16837	0.9914	298.576	21507	0.9953	404.396	19067	0.9887	339.282	20059	0.9914	372.722	22199	0.9867	410.11	17786	0.989	318.629	18305	0.9953	331.626	21248	0.9943	380.326	17193	0.9917	310.701	21441	0.991	380.943	20696	0.9943	381.497	20396	0.9884	372.086
NM_001113741.1	2807	19881	0.964	397.236	17629	0.954	334.057	18888	0.9551	368.507	16433	0.9629	325.507	13484	0.9548	256.238	16646	0.9622	335.407	20589	0.9715	392.599	19770	0.9704	393.657	21357	0.9665	422.808	18257	0.9608	350.487	20023	0.9594	388.726	19387	0.9672	371.864	20077	0.9722	388.8	19919	0.964	379.243	19107	0.9701	377.427	22527	0.9633	440.39
NM_001006241.1	1324	19870	0.9955	841.71	21179	0.9924	850.849	19864	0.9924	821.639	18388	0.9955	772.206	24038	0.9917	968.452	20010	0.9947	854.798	25326	0.9909	1023.85	18261	0.9932	770.886	20513	0.9924	860.966	23622	0.994	961.422	23449	0.994	965.146	21969	0.9872	893.385	23884	0.994	980.592	25282	0.9955	1020.51	20203	0.9819	846.079	24593	0.9947	1019.3
NM_001199684.1	4067	19785	0.9926	272.844	16468	0.9946	215.378	19271	0.9899	259.497	17238	0.9975	235.667	15896	0.9808	208.488	19136	0.9943	266.122	17180	0.9934	226.103	18508	0.9796	254.354	19886	0.9921	271.718	17772	0.9872	235.476	18017	0.9948	241.415	17464	0.9872	231.199	15051	0.9948	201.169	19863	0.9946	261.014	21861	0.998	298.043	19921	0.9953	268.79
NM_204231.2	1450	19737	0.9848	763.424	17185	0.9897	630.401	20710	0.9903	782.194	16355	0.9917	627.147	16638	0.989	612.07	16559	0.9876	645.908	19574	0.9883	722.551	19082	0.9876	735.545	19368	0.9883	742.27	18443	0.9862	685.408	18904	0.9848	710.465	15616	0.9848	579.853	19849	0.9903	744.115	19583	0.9855	721.778	18388	0.991	703.153	30361	0.9862	1149.01
XM_003643759.2	927	19628	0.9871	1187.54	13579	0.986	779.154	11843	0.9881	699.655	13456	0.9881	807.091	9888	0.9838	568.979	12525	0.9827	764.192	15184	0.9871	876.725	17133	0.9957	1033.02	17836	0.9849	1069.21	15686	0.9871	911.838	17716	0.9881	1041.46	11566	0.9849	671.769	13205	0.9849	774.334	12947	0.9871	746.418	14285	0.9881	854.444	16519	0.9838	977.869
NM_204414.1	1525	19396	0.9875	713.338	16069	0.962	560.472	17814	0.979	639.726	15475	0.9607	564.218	13201	0.9685	461.748	16858	0.9626	625.231	19243	0.983	675.398	17279	0.9843	633.289	20259	0.979	738.233	20119	0.9843	710.922	19654	0.981	702.325	15878	0.9685	560.586	18202	0.981	648.812	21242	0.9862	744.42	19625	0.9849	713.548	23008	0.9685	827.915
NM_205120.1	1727	19208	0.9994	623.796	19424	0.9994	598.248	19846	0.9965	629.336	18226	0.9994	586.794	15674	0.9983	484.122	15284	0.9994	500.552	20694	0.9971	641.37	17561	0.9994	568.343	17993	0.9959	578.97	24117	0.9971	752.517	21806	0.9994	688.082	17513	0.9994	545.99	23604	0.9988	742.955	22571	0.9983	698.475	17965	0.9983	576.79	25315	0.9977	804.382
NM_001012780.1	3317	18950	0.9825	320.418	18633	0.9855	298.794	17811	0.9855	294.066	17715	0.9846	296.949	20508	0.9834	329.796	19763	0.9867	336.986	16312	0.9828	263.22	16381	0.9849	276.025	17120	0.9858	286.816	16827	0.9861	273.367	16534	0.9852	271.637	18135	0.9813	294.366	16653	0.9888	272.908	19156	0.9873	308.64	19531	0.9834	326.484	16426	0.9804	271.746
NM_204496.1	2455	18903	0.9967	431.849	15744	0.9906	341.113	16449	0.9927	366.936	15348	0.9845	347.606	15233	0.9939	330.98	15547	0.9951	358.179	17170	0.9931	374.348	17992	0.9935	409.62	18321	0.9996	414.708	15213	0.9914	333.925	19460	0.9931	431.965	16772	0.9919	367.832	14213	0.991	314.705	15625	0.9927	340.143	18703	0.9927	422.418	18994	0.991	424.563
NM_001004378.2	1139	18884	0.9903	929.872	15565	0.9921	726.876	13377	0.9903	643.187	15158	0.9982	739.954	15721	0.993	736.248	13966	0.9912	693.51	19146	0.993	899.728	14173	0.9877	695.491	16510	0.9991	805.505	18573	0.9974	878.706	15859	0.9824	758.768	14169	0.9912	669.779	16755	0.9903	799.632	16226	0.9877	761.343	15812	0.9868	769.744	15570	0.9956	750.139
NM_001199448.1	4868	18692	0.9973	215.356	20774	0.9994	226.989	19723	0.9988	221.883	18873	0.9967	215.564	17868	0.9969	195.791	18093	0.9994	210.215	20179	0.9963	221.874	20113	0.9969	230.93	20609	0.9994	235.262	19122	0.9971	211.674	20958	0.9971	234.615	21076	0.9988	233.106	18434	0.9996	205.844	22221	0.9969	243.953	20780	0.9994	236.689	22056	0.9967	248.63
NM_001257333.1	770	18676	0.9896	1360.34	19476	0.9909	1345.38	19223	0.9857	1367.2	19036	0.9792	1374.58	19582	0.9545	1356.54	16753	0.9987	1230.57	21809	0.9896	1516.01	14364	0.9922	1042.65	17137	0.9844	1236.77	22790	0.9961	1594.92	17257	0.9922	1221.33	18918	0.9896	1322.82	22386	0.987	1580.36	21036	0.9896	1460.04	17939	0.9896	1291.79	21453	0.9896	1528.88
NM_205462.1	455	18671	0.9934	2301.49	19514	0.9978	2281.24	20792	0.9978	2502.57	19383	0.989	2368.62	16722	0.9956	1960.4	17123	0.9956	2128.5	21688	0.9978	2551.32	14387	0.9934	1767.31	16961	0.9912	2071.5	23102	0.9978	2736.05	15571	0.9912	1864.93	17493	0.9912	2069.99	22337	0.9978	2668.6	27291	0.9956	3205.53	23050	0.9978	2808.94	21081	0.9912	2542.47
NM_001030843.2	2391	18650	0.9971	437.474	16543	0.9887	368.019	16057	0.9987	367.779	15272	0.9925	355.143	15433	0.9925	344.301	15367	0.9925	363.508	17463	0.9908	390.927	14420	0.9937	337.085	17097	0.9958	397.361	14407	0.9854	324.698	15369	0.9895	350.286	17151	0.99	386.212	17930	0.9895	407.634	16358	0.9925	365.631	16204	0.9904	375.773	16733	0.9862	384.035
XM_421253.3	3263	18543	0.9764	318.725	15904	0.9859	259.253	18811	0.9877	315.716	16403	0.9926	279.507	14498	0.9779	237.006	17665	0.9782	306.197	16523	0.9816	271.037	18156	0.9908	310.997	18416	0.9721	313.634	16220	0.9957	267.867	16902	0.9706	282.279	16409	0.9752	270.758	16574	0.9773	276.108	19243	0.9884	315.172	19529	0.9822	331.853	21357	0.9859	359.17
NM_001008440.1	3324	18490	0.9949	311.981	24878	0.9958	398.098	20175	0.9961	332.395	23836	0.9955	398.712	22584	0.9943	362.416	18064	0.9955	307.367	22153	0.9937	356.721	18895	0.9961	317.716	19135	0.9937	319.899	27484	0.9943	445.558	21080	0.9937	345.594	21811	0.9961	353.29	22219	0.9937	363.356	21112	0.9958	339.438	17891	0.9952	298.44	19038	0.9937	314.295
NM_213581.1	1231	18268	0.9789	832.311	14608	0.9439	631.201	16483	0.9529	733.298	12844	0.9448	580.135	10920	0.9407	473.186	13523	0.9464	621.326	17356	0.9472	754.655	15378	0.9391	698.225	18002	0.9789	812.658	15798	0.9204	691.559	17519	0.9537	775.547	14121	0.9415	617.623	14853	0.9448	655.882	17849	0.9439	774.905	19384	0.9399	873.109	21828	0.9448	973.044
NM_205108.1	852	17873	0.9977	1176.55	19247	0.9977	1201.6	15601	0.9965	1002.8	18071	0.9988	1179.31	20104	0.9988	1258.67	15427	0.9977	1024.11	21242	0.9988	1334.48	15247	0.9988	1000.23	16426	0.9965	1071.36	18932	0.9988	1197.41	14640	0.9977	936.393	14701	0.9988	929.017	19642	0.9977	1253.19	16173	0.993	1014.48	16075	0.9965	1046.15	17560	0.9988	1131
NM_001006345.2	832	17741	0.9928	1195.93	18695	0.9916	1195.19	18397	0.988	1210.95	16732	0.9892	1118.18	17311	0.9892	1109.86	15548	0.9856	1056.95	21164	0.9844	1361.54	14663	0.9916	985.038	16429	0.9904	1097.32	22324	0.9916	1445.89	15664	0.9916	1025.97	17709	0.9904	1146.01	21362	0.9916	1395.69	25304	0.9916	1625.39	16439	0.9952	1095.56	22121	0.9976	1459.01
XM_417618.4	11460	17548	0.9933	85.8807	17320	0.9905	80.3893	14285	0.9892	68.265	14885	0.9934	72.2189	16455	0.9843	76.5916	14762	0.9895	72.856	15535	0.9903	72.5577	14012	0.9824	68.3391	15829	0.9904	76.7563	15155	0.9953	71.2618	16036	0.9969	76.255	15864	0.9916	74.5323	14440	0.979	68.4939	12432	0.9927	57.9761	16096	0.9932	77.8783	12497	0.9905	59.8409
NM_001012915.1	5951	17312	0.998	163.159	19736	0.996	176.402	17629	0.9973	162.233	19685	0.996	183.921	17415	0.9988	156.099	14457	0.9988	137.402	17093	0.9987	153.739	16451	0.999	154.51	19114	0.9978	178.487	18437	0.9955	166.95	17748	0.9976	162.524	18438	0.9985	166.817	20098	0.9998	183.583	15745	0.9929	141.399	15612	0.9886	145.463	19164	0.999	176.715
NM_204791.1	5781	17184	0.9818	166.715	13012	0.9886	119.723	12316	0.9955	116.673	10124	0.9829	97.3723	6093	0.9957	56.2206	10803	0.9794	105.693	13157	0.9967	121.818	13950	0.9971	134.873	18942	0.9894	182.082	11815	0.9958	110.133	17620	0.9983	166.096	10011	0.9955	93.2375	9986	0.9744	93.8984	11254	0.9907	104.039	16222	0.9964	155.591	20936	0.9988	198.732
NM_001030701.1	3775	17142	0.9626	254.681	16995	0.9775	239.464	13401	0.9783	194.412	14948	0.9788	220.167	12859	0.9687	181.701	13691	0.9801	205.127	14583	0.974	206.77	14837	0.9883	219.676	15903	0.9907	234.103	16198	0.9685	231.222	15655	0.96	225.992	15370	0.9777	219.216	14338	0.9746	206.462	15798	0.9775	223.654	18513	0.9695	271.921	17666	0.9478	256.802
NM_205350.1	1538	17060	0.9811	622.122	15243	0.9863	527.168	15147	0.9902	539.352	14804	0.9883	535.192	14381	0.9805	498.77	13283	0.9935	488.477	17698	0.9766	615.921	15225	0.987	553.292	15574	0.998	562.715	15096	0.9792	528.921	17083	0.985	605.292	15936	0.9967	557.878	17230	0.9844	608.973	16933	0.9941	588.396	15692	0.9922	565.725	12149	0.9987	433.472
NM_204811.2	3827	16870	0.9961	247.235	43571	0.999	605.584	25630	0.999	366.769	33109	0.9995	481.032	51444	0.9995	717.041	28468	0.9982	420.73	30279	0.9987	423.487	23522	0.9963	343.534	20510	0.9992	297.819	29352	0.9995	413.299	21240	0.999	302.449	26738	0.9992	376.172	24350	0.9992	345.868	26329	0.9971	367.679	23348	0.999	338.278	16758	0.9995	240.293
XM_413959.4	7028	16778	0.9866	133.894	21630	0.9791	163.704	19890	0.9923	154.991	19806	0.9899	156.694	20879	0.9853	158.469	19545	0.9737	157.293	18918	0.9969	144.079	19265	0.9945	153.211	19470	0.9917	153.95	19941	0.9927	152.898	18674	0.9925	144.798	18259	0.9868	139.882	17869	0.9809	138.209	18513	0.9943	140.779	19445	0.9939	153.412	18013	0.9745	140.647
NM_204880.2	1460	16775	0.9986	644.41	13174	0.9993	479.954	13495	0.9959	506.2	12766	0.9945	486.17	12893	0.9945	471.052	13195	0.9945	511.165	14691	0.9973	538.586	12416	0.9979	475.316	13760	0.9993	523.734	13725	0.9938	506.576	14888	0.9945	555.7	14237	0.9945	525.027	13488	0.9952	502.185	12974	0.9945	474.912	15030	0.9945	570.807	14116	0.9945	530.561
NM_001277457.1	800	16737	0.89	1173.38	13774	0.9237	915.81	13397	0.96	917.106	14374	0.9287	999.02	13695	0.97	913.145	14008	0.8938	990.355	15695	0.89	1050.09	12921	0.8925	902.734	14369	0.8888	998.117	16878	0.92	1136.88	12770	0.9712	869.877	13769	0.8888	926.678	15230	0.9387	1034.85	16658	0.91	1112.82	15345	0.9375	1063.56	14459	0.89	991.802
NM_001030836.1	861	16523	0.9977	1076.31	15861	0.9988	979.857	13850	0.9988	880.945	15674	0.9988	1012.19	15709	0.9942	973.224	15527	0.993	1019.97	18180	0.9977	1130.18	13294	0.9988	862.99	15304	0.9942	987.75	18231	0.9988	1141.02	14618	0.9907	925.213	14669	0.9988	917.305	17948	0.993	1133.14	17587	0.9988	1091.64	16133	0.9988	1038.95	16871	0.993	1075.26
XM_421371.3	13969	16519	0.9959	66.3241	21064	0.9967	80.2067	16752	0.9948	65.6755	17946	0.9947	71.4313	22994	0.9967	87.8045	17250	0.996	69.8439	19409	0.9953	74.3695	16617	0.9964	66.4876	16372	0.9946	65.1301	17192	0.9967	66.3203	17016	0.9946	66.3818	15589	0.9941	60.0854	17118	0.9967	66.6127	14735	0.9954	56.3738	17330	0.9953	68.7886	14034	0.9967	55.1306
XM_415820.4	602	16489	0.9934	1536.21	16416	0.9934	1450.46	18288	0.995	1663.69	16828	0.9934	1554.26	16027	0.9934	1420.11	17366	0.9934	1631.58	18860	0.9934	1676.88	12473	0.9934	1158.05	14617	0.9934	1349.29	21965	0.9934	1966.17	14017	0.9967	1268.86	17814	0.9934	1593.24	21158	0.9934	1910.5	24323	0.9817	2159.3	20492	0.9934	1887.43	19497	0.9934	1777.25
NM_204987.1	991	16417	0.999	929.122	12601	0.999	676.342	10787	0.997	596.114	12892	0.997	723.324	12847	0.998	691.506	12380	0.998	706.564	14033	0.998	757.938	13549	0.997	764.165	13456	0.997	754.549	16533	0.998	899.008	15353	0.997	844.26	13663	0.998	742.316	15446	0.997	847.25	13030	0.997	702.689	11484	0.997	642.544	13932	0.996	771.466
XM_003643539.2	348	16405	0.9138	2643.93	12057	0.9511	1842.87	13233	0.931	2082.48	12741	0.9569	2035.69	13667	0.931	2094.89	12699	0.9339	2063.93	16335	0.9195	2512.45	16328	0.9914	2622.45	16056	0.9885	2563.91	15675	0.9167	2427.25	14681	0.9195	2298.97	13425	0.9655	2077.07	13109	0.954	2047.67	15445	0.9397	2371.93	14081	0.9368	2243.56	13232	0.9713	2086.52
NM_001030691.2	4481	16397	0.9431	205.231	15489	0.9438	183.858	15989	0.9402	195.411	14660	0.9451	181.905	13611	0.9585	162.025	15153	0.9569	191.262	16466	0.9384	196.684	14492	0.9694	180.762	18287	0.9647	226.784	16560	0.9775	199.146	17412	0.9598	211.753	16047	0.9554	192.812	15388	0.9574	186.671	16374	0.9746	195.287	18622	0.9469	230.428	22932	0.9728	280.83
NM_204860.2	4385	16391	0.9995	209.647	21820	0.9993	264.68	20764	0.9998	259.325	18673	0.9989	236.772	19426	0.9998	236.31	16903	0.9998	218.021	21014	0.9998	256.505	17182	0.9993	219.007	17456	0.9995	221.218	20707	0.9989	254.468	22745	0.9993	282.666	20477	0.9993	251.428	18386	0.9995	227.922	21663	0.9984	264.023	16859	0.9979	213.179	17297	0.9998	216.46
NM_206879.1	1598	16379	0.9987	574.862	12223	0.9919	406.852	11530	0.9994	395.143	10865	0.9994	378.041	6217	0.9962	207.526	8751	0.9912	309.732	10080	0.9969	337.63	9247	0.9981	323.428	13755	0.9981	478.331	11273	0.9987	380.144	12735	0.9931	434.289	10804	0.9919	364.019	11725	0.9994	398.846	12319	0.9994	411.994	15479	0.995	537.093	13360	0.9969	458.782
NM_001006267.1	1819	16263	0.9879	501.442	15527	0.978	454.036	17482	0.9852	526.333	16093	0.9896	491.916	14565	0.9874	427.116	15334	0.9868	476.79	17500	0.9753	514.947	14887	0.9912	457.433	17111	0.9945	522.742	14729	0.9797	436.341	16071	0.9874	481.468	19785	0.9769	585.625	17304	0.9912	517.11	19726	0.983	579.56	16311	0.978	497.2	17888	0.9929	539.642
NM_001030899.1	3720	16237	0.9538	244.802	14716	0.9755	210.418	14671	0.9726	215.983	14323	0.9906	214.081	13845	0.953	198.526	15180	0.9874	230.799	14684	0.9815	211.28	14705	0.9895	220.941	15009	0.9876	224.209	14485	0.9906	209.827	15208	0.9858	222.785	14041	0.9823	203.222	13205	0.9852	192.959	15238	0.9922	218.916	17813	0.9868	265.508	15153	0.9906	223.528
NM_204388.2	2359	16213	0.9932	385.468	13288	0.9792	299.617	15399	0.9936	357.492	12944	0.9941	305.089	6220	0.9797	140.647	10016	0.9835	240.144	14225	0.9898	322.761	16222	0.9945	384.353	17457	0.9949	411.232	8840	0.9843	201.934	19215	0.9903	443.884	18178	0.986	414.891	12896	0.9953	297.164	18353	0.9932	415.788	15863	0.9924	372.855	23694	0.9928	551.172
XR_212366.1	9148	16190	0.9972	99.2598	17716	0.9976	103.009	17763	0.9968	106.339	14956	0.9961	90.9025	16087	0.9967	93.803	15521	0.9962	95.9617	18404	0.9942	107.682	18319	0.998	111.926	19056	0.9998	115.758	16227	0.9974	95.5867	19710	0.9974	117.413	16894	0.9967	99.4312	18700	0.9983	111.118	19498	0.9986	113.909	15802	0.998	95.7787	21826	0.9984	130.926
NM_001001531.1	1642	16177	0.9994	552.558	12370	0.9994	400.711	14305	0.9994	477.108	14435	0.9988	488.799	11164	0.9994	362.672	14918	0.9994	513.857	14184	0.9994	462.362	11513	0.9988	391.894	13593	0.9988	460.031	15247	1.0006	500.376	14931	0.9994	495.533	12373	0.9994	405.712	13048	0.9994	431.957	15014	0.9994	488.67	14824	0.9988	500.582	14879	0.9988	497.253
NM_001007892.2	14632	16171	0.993	61.9849	16048	0.996	58.3381	16057	0.9995	60.0984	11316	0.9943	43.0007	9924	0.9926	36.1785	14601	0.985	56.4395	16414	0.9969	60.0437	13205	0.9964	50.4415	14397	0.991	54.6781	17687	0.9909	65.1382	18181	0.9952	67.7128	8994	0.9926	33.0952	21272	0.9884	79.0267	19528	0.9931	71.3258	17143	0.9967	64.963	17136	0.9949	64.2662
NM_001037836.1	5343	15922	0.9994	167.134	22479	0.9996	223.783	20550	0.9996	210.634	20482	0.9974	213.144	27725	0.9987	276.792	22285	0.9976	235.902	18207	0.9964	182.394	18874	0.9996	197.439	20045	0.9946	208.481	20394	0.9998	205.685	19350	0.9983	197.357	16496	0.9996	166.23	22194	0.9996	225.798	17608	0.9974	176.123	16017	0.9972	166.218	17754	0.9942	182.342
NM_001012592.1	2497	15576	0.9844	349.857	13942	0.99	296.99	17968	0.996	394.079	15278	0.9848	340.2	12590	0.9864	268.952	15566	0.9776	352.584	14458	0.9836	309.918	17280	0.9836	386.793	17165	0.9884	382.006	15327	0.9944	330.768	16325	0.9852	356.28	14445	0.992	311.469	14959	0.9864	325.652	19133	0.99	409.503	16223	0.9868	360.243	21195	0.9908	465.792
NM_205110.1	3844	15263	0.9888	222.694	13036	0.9844	180.383	13911	0.9893	198.188	12719	0.9521	183.974	13157	0.962	182.575	13877	0.9631	204.182	13351	0.9891	185.903	13442	0.9563	195.449	14828	0.9875	214.36	13983	0.9873	196.021	14536	0.9857	206.072	13351	0.9792	187.002	12784	0.9857	180.781	12558	0.9841	174.594	14514	0.9763	209.357	15767	0.986	225.083
NM_001031125.2	2442	15259	0.998	350.456	13896	0.9959	302.677	14121	0.9943	316.681	14250	0.9918	324.456	12168	0.9902	265.792	13641	0.9889	315.94	15581	0.9873	341.512	13066	0.9902	299.055	16324	0.9943	371.472	14792	0.9959	326.412	14884	0.9943	332.147	14307	0.9885	315.442	15322	0.991	341.067	14277	0.991	312.452	16194	0.9889	367.698	15501	0.9939	348.33
XM_001233716.3	6590	15258	0.9668	129.857	13538	0.9807	109.271	12954	0.9455	107.652	12358	0.9821	104.268	13103	0.9686	106.06	13752	0.971	118.028	12532	0.9842	101.787	12905	0.9716	109.453	14664	0.9674	123.655	13147	0.9671	107.504	13887	0.9745	114.836	13220	0.9727	108.01	11426	0.9627	94.2493	12162	0.934	98.6307	15296	0.9791	128.699	14113	0.9692	117.52
XM_416426.4	7936	15159	0.9956	107.133	15664	0.9958	104.987	16988	0.9963	117.231	13568	0.9967	95.0606	13753	0.9885	92.4407	14287	0.9981	101.823	14770	0.9971	99.6175	13550	0.9933	95.4314	17857	0.9956	125.041	14265	0.9979	96.8625	15924	0.9956	109.347	16662	0.9972	113.042	16933	0.9958	115.985	18603	0.9966	125.278	18536	0.9965	129.508	20422	0.9947	141.213
NM_001012914.1	3826	14983	0.9963	219.638	20725	0.9963	288.128	16473	0.9956	235.792	18975	0.994	275.755	22032	0.9961	307.168	17375	0.9956	256.853	17777	0.9974	248.697	16665	0.9976	243.452	13047	0.9969	189.501	22544	0.9971	317.52	17813	0.9937	253.717	18911	0.9956	266.125	18279	0.9974	259.703	16649	0.9976	232.56	17519	0.9974	253.891	13906	0.9961	199.45
NM_207179.2	12348	14960	0.9985	67.9497	16381	0.9986	70.5633	16273	0.9981	72.1727	14995	0.9991	67.5206	16795	0.9988	72.5523	17004	0.9995	77.8859	17033	0.9981	73.8331	14126	0.9973	63.9405	12741	0.9978	57.3392	14849	0.9994	64.8016	16590	0.9985	73.2161	16338	0.9984	71.2391	16536	0.9985	72.7953	21659	0.9986	93.742	15054	0.9982	67.5987	17845	0.9978	79.3043
NM_001030950.1	3679	14939	0.9946	227.743	14932	0.9959	215.885	16852	0.9959	250.856	13882	0.9924	209.802	11117	0.9845	161.185	13256	0.9957	203.792	14566	0.9965	211.918	14348	0.9959	217.979	19446	0.9951	293.728	14043	0.9951	205.691	17174	0.9962	254.389	14845	0.9921	217.253	15830	0.9978	233.895	18425	0.9957	267.652	16035	0.9946	241.67	23501	0.9976	350.537
XR_213593.1	624	14929	0.9375	1341.83	12602	0.9423	1074.21	11978	0.9391	1051.24	11476	0.9679	1022.57	7223	0.9359	617.448	9665	0.9679	876.036	14783	0.9696	1268.05	9602	0.9696	860.064	16611	0.9215	1479.3	9916	0.9824	856.322	17627	0.9391	1539.4	14019	0.9824	1209.62	10365	0.9824	902.93	11577	0.9824	991.525	14586	0.984	1296.09	16827	0.9679	1479.79
XM_415107.4	9007	14824	0.9899	92.3077	12476	0.9963	73.6767	12849	0.9939	78.1252	11412	0.9957	70.4479	12723	0.9971	75.3489	12249	0.9928	76.9175	11474	0.9915	68.1854	11210	0.9968	69.5631	12022	0.9934	74.1723	11946	0.9905	71.4706	12512	0.9951	75.7013	11731	0.9962	70.1247	10798	0.9971	65.1677	10751	0.9947	63.7913	12843	0.9938	79.0623	10151	0.9878	61.8451
NM_001031494.1	3663	14722	0.9945	225.415	14614	0.9986	212.211	14462	0.9651	216.219	13911	0.9861	211.158	13783	0.9989	200.713	14222	0.97	219.598	12480	0.9926	182.362	13744	0.985	209.715	14828	0.9973	224.952	13080	0.9803	192.423	14537	0.9956	216.269	15880	0.9984	233.416	13366	0.9981	198.351	14027	0.9828	204.654	16654	0.9664	252.095	12831	0.9978	192.221
NM_001165913.1	3543	14647	0.9997	231.862	6413	0.9983	96.2776	11063	0.9994	171.003	9655	0.9977	151.519	3532	0.9735	53.1762	4224	0.9997	67.4306	12796	0.9977	193.312	9703	0.9997	153.069	5356	0.998	84.0068	4072	0.9969	61.933	4760	0.9992	73.2137	9166	0.9977	139.292	15535	0.9997	238.347	11965	0.9994	180.482	9718	0.9997	152.086	11740	0.9977	181.833
NM_001038496.1	4437	14645	0.998	185.12	13404	0.9986	160.687	13954	0.9989	172.231	11893	0.9939	149.035	12548	0.9986	150.853	14025	0.9975	178.78	13650	0.9986	164.665	12989	0.9977	163.621	14244	0.9973	178.397	13120	0.9986	159.342	13960	0.9941	171.456	13356	0.9986	162.07	12466	0.9991	152.724	14050	0.9986	169.231	15053	0.9993	188.112	15624	0.9991	193.232
NM_001031293.1	3605	14599	0.9656	227.128	14025	0.9642	206.934	12174	0.9603	184.94	12787	0.965	197.22	13920	0.9639	205.969	12463	0.9728	195.534	14812	0.9617	219.92	12823	0.9628	198.81	13529	0.9653	208.548	14675	0.9675	219.36	14048	0.9706	212.357	13024	0.9789	194.516	13395	0.9642	201.979	12751	0.9681	189.03	12994	0.9725	199.858	13948	0.9725	212.316
XM_003643843.2	4360	14595	0.9787	187.746	13214	0.9869	161.207	13406	0.9906	168.389	12536	0.9846	159.867	13114	0.9787	160.441	14376	0.9732	186.49	11188	0.9748	137.348	12537	0.9573	160.717	13496	0.9862	172.014	12253	0.9839	151.44	12205	0.9576	152.549	13877	0.98	171.366	10462	0.995	130.436	12412	0.9913	152.142	15389	0.9869	195.707	11220	0.9628	141.216
NM_001008476.1	2686	14536	1	303.523	13648	0.9996	270.27	15529	0.9892	316.621	14003	1.0011	289.869	10541	1.0004	209.336	11864	1.0041	249.821	15063	0.9996	300.167	11905	1.0007	247.729	13751	1.0022	284.494	14781	1	296.54	13706	1.0004	278.075	15643	1.0004	313.567	15793	1.0011	319.616	16701	1.0037	332.299	14622	1.0041	301.845	17750	1.0011	362.634
XM_416627.3	1041	14414	0.8079	776.581	13134	0.804	671.091	15560	0.8136	818.58	15845	0.8127	846.307	5836	0.805	299.042	11226	0.8088	609.928	17116	0.8127	880.052	13470	0.8127	723.22	17349	0.8079	926.123	8565	0.7858	443.366	18764	0.8108	982.271	21446	0.8963	1109.21	18519	0.8079	967.022	19607	0.8117	1006.59	15607	0.8069	831.289	25113	0.8146	1323.81
NM_204523.1	8533	14354	0.9927	94.3461	16725	0.9962	104.256	13218	0.9914	84.8333	15441	0.9927	100.614	19040	0.9953	119.024	15753	0.9876	104.416	13774	0.988	86.4003	13911	0.9913	91.1192	11532	0.9913	75.1014	15485	0.9954	97.7901	13415	0.9962	85.6733	14914	0.9899	94.1041	11505	0.9923	73.2916	10788	0.9869	67.5665	13888	0.9965	90.2446	8076	0.9946	51.9363
NM_204547.1	1161	14234	0.9483	687.618	7459	0.9483	341.73	11805	0.9457	556.847	9383	0.9449	449.362	4887	0.9242	224.532	9234	0.9457	449.844	11304	0.9483	521.143	10786	0.9199	519.256	14225	0.95	680.871	8366	0.9414	388.303	14308	0.9483	671.589	10416	0.9388	483.042	10943	0.9483	512.358	11158	0.9483	513.625	12751	0.9354	608.969	13196	0.9406	623.716
NM_001006349.1	1507	14207	0.9874	528.74	16062	0.9841	566.92	15435	0.9562	560.913	13930	0.9907	513.954	13925	0.9867	492.89	12608	0.9874	473.192	16913	0.994	600.709	13673	0.9861	507.112	13869	0.9476	511.419	15281	0.9861	546.417	14835	0.99	536.452	16948	0.9874	605.51	15454	0.9881	557.439	18969	0.9854	672.703	13493	0.9841	496.453	18485	0.9476	673.105
NM_205298.2	1762	14129	1	449.737	12375	0.9994	373.572	12439	0.9994	386.618	12322	0.9994	388.832	8688	0.9989	263.016	11682	0.9994	374.987	12559	0.9994	381.51	12657	0.9994	401.493	13817	0.9994	435.766	11114	0.9994	339.899	14696	0.9994	454.517	14125	0.9994	431.617	12247	0.9994	377.827	12911	0.9994	391.603	15819	0.9994	497.802	14638	0.9994	455.882
NM_001277364.1	1333	14078	0.994	592.33	10744	0.9955	428.717	10227	0.9707	420.165	10534	0.9955	439.389	9099	0.982	364.109	11421	0.9955	484.595	10860	0.9842	436.07	9762	0.9932	409.319	12664	0.9947	527.941	11755	0.9955	475.202	12427	0.994	508.034	10438	0.9955	421.603	11112	0.9925	453.139	10306	0.9887	413.192	12836	0.991	533.928	13396	0.994	551.47
NM_205296.1	1088	14074	0.9991	725.507	13333	0.9991	651.83	15073	0.9991	758.705	14039	0.9972	717.453	12139	0.9963	595.143	12877	0.9982	669.407	12815	0.9761	630.444	15857	0.9706	814.602	14652	0.9982	748.364	14795	0.9862	732.776	16781	0.9972	840.516	14200	0.9743	702.709	12302	0.9789	614.633	15736	0.9945	772.962	13200	0.9991	672.71	17111	0.9991	863.025
NM_204649.1	1989	14053	0.9884	396.266	14208	0.9799	379.956	14868	0.9804	409.374	17564	0.9814	490.993	5133	0.9789	137.659	10138	0.9708	288.285	15894	0.9804	427.716	12581	0.9799	353.536	14837	0.9804	414.53	9666	0.9769	261.877	17356	0.9955	475.523	20970	0.9789	567.649	17160	0.9789	468.977	21125	0.9774	567.616	12760	0.9804	355.712	22230	0.9859	613.312
NM_001277344.1	670	14014	0.909	1173.11	9256	0.8119	734.825	8459	0.9119	691.427	6568	0.903	545.061	6560	0.7567	522.272	7172	0.8896	605.439	11657	0.8299	931.255	8571	0.8119	715.007	6222	0.891	516.06	9814	0.8448	789.326	7711	0.891	627.181	10281	0.794	826.184	10002	0.8149	811.487	10423	0.8582	831.401	7058	0.8925	584.104	13110	0.9	1073.75
NM_001006476.2	2269	13961	0.9956	345.092	12646	0.9846	296.452	13297	0.9824	320.938	11380	0.9824	278.865	12059	0.9965	283.494	11721	0.9938	292.169	13155	0.9841	310.322	12934	0.9929	318.604	14741	0.9762	361.025	12095	0.996	287.248	12646	0.974	303.721	12543	0.9758	297.634	12619	0.9943	302.315	11798	0.981	277.886	15174	0.9943	370.808	13664	0.9947	330.461
NM_001031347.1	1757	13901	0.9909	443.738	12533	0.9915	379.418	13161	0.992	410.222	12331	0.9903	390.223	10968	0.9892	332.984	12620	0.9886	406.249	11132	0.9869	339.124	12544	0.9989	399.041	13324	0.9903	421.413	12024	0.9903	368.776	13268	0.9954	411.52	12521	0.9943	383.693	12697	0.9886	392.825	14854	0.9909	451.819	13029	0.9898	411.171	20699	0.9892	646.479
XM_421555.4	4579	13879	0.9974	169.997	16483	0.9976	191.47	15319	0.9961	183.215	15173	0.9961	184.241	16568	0.9948	193.004	14859	0.9937	183.537	17605	0.9954	205.789	15212	0.9948	185.682	16623	0.9943	201.736	15958	0.9939	187.799	15496	0.9945	184.419	16952	0.9959	199.327	17400	0.9991	206.561	17640	0.9945	205.883	15099	0.9987	182.836	15035	0.9924	180.181
NM_001198884.1	320	13668	0.9375	2395.56	9198	0.9906	1528.9	17155	0.9375	2935.91	9645	0.9656	1675.86	10871	0.9656	1812.12	24369	0.9625	4307.17	8883	0.9344	1485.82	22138	0.9844	3866.71	21615	0.9375	3753.62	9913	0.9406	1669.32	17551	0.9781	2988.88	14241	0.9375	2396.11	22029	0.9656	3742.09	25950	0.9844	4333.91	12742	0.9375	2207.86	14248	0.9875	2443.32
XM_001232308.3	4666	13594	0.9614	163.401	13880	0.9608	158.227	14896	0.9586	174.834	13915	0.9153	165.815	12107	0.9378	138.407	13381	0.9434	162.199	14262	0.9687	163.603	13629	0.9567	163.257	15366	0.9644	183.004	13161	0.9734	151.995	14910	0.9025	174.136	16597	0.9312	191.514	15162	0.9348	176.637	16477	0.9655	188.723	13814	0.9458	164.156	16336	0.9698	192.122
NM_205139.1	4707	13592	0.9989	161.954	15179	0.9996	171.528	13655	0.9983	158.873	12485	0.9994	147.479	13209	0.9994	149.69	12651	0.9994	152.015	13721	0.9994	156.027	12754	0.9992	151.445	14478	0.9996	170.927	13101	0.9994	149.984	13850	0.9992	160.348	12605	0.9983	144.183	12422	0.9994	143.455	14401	0.9992	163.509	15891	0.9994	187.193	15271	0.9994	178.033
XM_420326.4	4083	13513	0.9544	185.62	13743	0.9584	179.035	16544	0.9427	221.903	15547	0.9574	211.716	9176	0.9569	119.879	14181	0.962	196.441	17597	0.9547	230.683	15520	0.9584	212.454	18278	0.9591	248.768	16007	0.9547	211.259	17562	0.9574	234.397	18592	0.962	245.168	19138	0.9589	254.792	16994	0.9628	222.438	15491	0.9608	210.37	23566	0.9611	316.726
NM_001030674.1	2517	13488	0.9861	300.55	9791	0.9905	206.909	10110	0.9829	219.973	10479	0.9909	231.485	10583	0.9905	224.281	10410	0.9968	233.923	11485	0.9905	244.233	9686	0.9909	215.087	11862	0.9964	261.89	11748	0.9936	251.516	11661	0.9801	252.47	11307	0.9909	241.869	10212	0.9801	220.545	10016	0.9865	212.669	11245	0.9936	247.719	10465	0.9909	228.156
NM_001030934.1	2702	13351	0.9963	277.129	9843	0.9793	193.766	10490	0.9885	212.614	9834	0.9663	202.363	9155	0.9689	180.734	9626	0.9697	201.495	12029	0.9956	238.287	12426	0.9689	257.039	11770	0.9708	242.067	12629	0.9878	251.866	12168	0.9944	245.409	9763	0.9974	194.542	11877	0.9878	238.941	11202	0.99	221.566	12688	0.9896	260.37	14654	0.987	297.61
NM_205005.1	1123	13339	0.9849	666.187	14173	0.9849	671.301	15694	0.984	765.343	11820	0.9858	585.227	10649	0.9822	505.821	13316	0.9849	670.654	13134	0.9831	626	14865	0.9858	739.841	15177	0.9822	751.02	15319	0.9795	735.082	17995	0.984	873.231	12798	0.9858	613.59	13233	0.9831	640.543	18414	0.9858	876.316	14352	0.9768	708.624	18580	0.9751	907.91
NM_001031296.1	2625	13336	0.9901	284.937	12326	0.9897	249.763	13669	0.9901	285.174	12330	0.9893	261.168	11382	0.9905	231.29	12535	0.989	270.084	12945	0.989	263.955	12122	0.989	258.106	13607	0.9912	288.057	11715	0.9912	240.491	12052	0.989	250.2	12829	0.989	263.136	11966	0.9954	247.793	13282	0.9916	270.412	13525	0.9893	285.687	13054	0.9909	272.892
XM_430201.3	1118	13232	0.4419	663.799	7005	0.4436	333.274	12028	0.4463	589.188	8808	0.3775	438.048	6400	0.2987	305.356	12383	0.3721	626.453	7521	0.4937	360.073	8154	0.4231	407.645	10359	0.4562	514.898	11231	0.4436	541.33	9213	0.4517	449.072	8362	0.4231	402.703	8468	0.3703	411.726	12737	0.5063	608.86	12860	0.3846	637.797	12888	0.4186	632.587
NM_001031574.1	4073	13171	0.974	181.367	12654	0.9936	165.253	11749	0.9953	157.975	16301	0.9958	222.529	9767	0.9941	127.913	16587	0.9948	230.334	17319	0.9966	227.596	16855	0.9909	231.296	18750	0.9946	255.818	14443	0.9934	191.086	12968	0.9831	173.506	16758	0.9921	221.526	22718	0.9941	303.197	15602	0.9936	204.719	15632	0.9946	212.806	12861	0.971	173.275
NM_001006535.1	2363	13163	0.9865	312.424	13035	0.9814	293.415	14503	0.9856	336.122	12535	0.9822	294.949	10764	0.9788	242.984	13587	0.986	325.21	14461	0.9882	327.56	13649	0.9865	322.842	15145	0.9898	356.164	12877	0.9826	293.654	16239	0.986	374.5	14901	0.9826	339.522	14690	0.9911	337.931	16814	0.9835	380.277	14793	0.9831	347.117	17354	0.981	403.007
XM_418364.4	3111	13154	0.99	237.143	10407	0.9826	177.935	13359	0.9881	235.167	10303	0.9781	184.141	4644	0.9881	79.6269	8988	0.9836	163.406	14606	0.9801	251.297	11434	0.982	205.424	16528	0.9759	295.233	9259	0.9836	160.38	16696	0.9884	292.462	13514	0.9891	233.884	12987	0.9868	226.923	17624	0.9797	302.759	13245	0.9862	236.067	17891	0.9881	315.581
NM_001252128.1	5561	13113	0.9903	132.252	13607	0.9901	130.15	15125	0.989	148.951	13725	0.989	137.229	12985	0.9863	124.554	15212	0.9926	154.717	11311	0.9874	108.869	12846	0.9908	129.113	14298	0.986	142.879	12436	0.9899	120.507	12702	0.9892	124.473	13722	0.9869	132.856	11526	0.9942	112.667	13849	0.9948	133.094	15434	0.9905	153.889	13357	0.9928	131.805
XM_003640331.2	8767	13068	0.9966	83.6009	10534	0.9914	63.9113	11618	0.9943	72.5743	11001	0.9999	69.7698	7272	0.9959	44.2456	10084	0.9973	65.0559	12091	0.9959	73.819	12170	0.9967	77.5877	15802	0.9962	100.163	9912	0.9959	60.925	13206	0.996	82.0875	12583	0.9952	77.2769	12561	0.9979	77.883	12181	0.9963	74.2548	13390	0.997	84.6862	10271	0.9916	64.2893
XM_003641394.2	4396	13042	0.9379	166.395	11142	0.9379	134.816	11940	0.9468	148.747	10870	0.9379	137.486	10139	0.9386	123.028	10479	0.9377	134.824	12082	0.9379	147.109	12482	0.9359	158.701	12133	0.9377	153.375	12911	0.9465	158.266	13138	0.9379	162.865	10978	0.9372	134.456	11002	0.9477	136.045	12495	0.9374	151.905	11828	0.9468	149.189	16167	0.9374	201.813
NM_001277164.1	931	13041	0.869	785.623	11977	0.8894	684.28	10999	0.8915	647.002	11513	0.9119	687.583	11818	0.8915	677.114	10486	0.898	637.037	14526	0.9141	835.128	10897	0.8904	654.2	12348	0.9699	737.042	14993	0.8668	867.809	11721	0.8829	686.075	10646	0.884	615.677	13876	0.9742	810.185	11482	0.899	659.114	11287	0.9055	672.221	14167	0.8894	835.035
XM_422131.3	8928	13036	0.9931	81.8923	14631	0.9976	87.1676	14489	0.9954	88.8764	11627	0.996	72.4102	13997	0.999	83.6274	12414	0.9969	78.6434	14266	0.996	85.5273	13245	0.9956	82.9185	14673	0.9996	91.3292	12436	0.9992	75.0606	13742	0.9962	83.8789	12997	0.9965	78.38	12900	0.9984	78.5425	11940	0.998	71.4731	13078	0.9973	81.2214	13780	0.9988	84.6977
XM_424402.4	8944	13018	0.9973	81.6329	12468	0.9975	74.1481	12414	0.9936	76.012	12177	0.9937	75.6998	12157	0.9984	72.5041	12001	0.9868	75.891	12778	0.9952	76.4694	11755	0.999	73.4589	13624	0.9972	84.6482	11380	0.9965	68.564	12833	0.9982	78.1904	12104	0.9935	72.8641	12110	0.9903	73.6007	11906	0.9935	71.1421	13044	0.9869	80.8653	12445	0.996	76.3554
XM_424926.4	8713	13010	0.8817	83.7457	14566	0.8709	88.9217	12532	0.8778	78.7689	13426	0.8887	85.6772	12279	0.8696	75.1732	12454	0.8975	80.8436	12540	0.8938	77.0347	11976	0.8702	76.8241	12307	0.8625	78.4927	12382	0.9112	76.5788	12499	0.8802	78.1744	12437	0.8827	76.8536	12328	0.8707	76.912	11466	0.8711	70.3294	13926	0.8713	88.622	13037	0.9186	82.1082
NM_205251.1	3354	12986	0.9899	217.153	11198	0.9875	177.588	9781	0.9875	159.706	11896	0.9931	197.208	10955	0.9925	174.228	8952	0.9887	150.96	11760	0.9908	187.673	9958	0.9845	165.944	13496	0.9899	223.608	12159	0.9931	195.353	11390	0.9931	185.062	11358	0.9866	182.329	13317	0.9899	215.83	10253	0.9928	163.373	11786	0.9919	194.844	11161	0.9857	182.607
NM_001030951.1	1246	12981	0.9992	584.309	13308	0.996	568.107	13550	0.996	595.557	12869	0.996	574.266	11498	0.9783	492.234	11664	0.992	529.461	15221	0.9976	653.856	9777	0.9952	438.572	12150	0.9936	541.88	13937	0.996	602.749	13240	0.9912	579.064	13608	0.9896	588.021	15952	0.9992	695.932	15124	0.9896	648.696	13240	0.996	589.187	14809	0.9936	652.205
NM_001012890.1	2420	12852	0.9942	297.857	12981	0.995	285.317	13800	0.9926	312.296	13584	0.9917	312.104	11004	0.9921	242.551	12597	0.9946	294.413	14882	0.9917	329.157	12897	0.9938	297.87	15767	0.9926	362.058	12950	0.9793	288.363	14899	0.9942	335.505	15159	0.9926	337.265	14584	0.995	327.59	14998	0.9942	331.215	13684	0.9909	313.531	13750	0.9917	311.791
NM_001031434.1	3386	12851	0.9536	212.864	11526	0.9616	181.062	11973	0.9598	193.65	10667	0.969	175.163	10822	0.964	170.486	12180	0.9601	203.453	10753	0.9628	169.981	10173	0.9601	167.925	12829	0.969	210.548	10031	0.9554	159.64	10497	0.9598	168.941	9673	0.9613	153.812	9264	0.9539	148.724	9786	0.9519	154.458	13186	0.9657	215.928	11384	0.9545	184.495
XM_422197.4	10702	12843	0.9818	67.3061	11492	0.9767	57.1171	13633	0.9754	69.7636	10355	0.9765	53.7987	5352	0.9676	26.6759	10958	0.9766	57.9123	12817	0.9765	64.103	13348	0.9736	69.7115	18355	0.9848	95.3091	11923	0.9812	60.0352	15791	0.9776	80.4084	10681	0.9767	53.7357	12037	0.9766	61.1396	15498	0.9763	77.3933	15462	0.9752	80.1095	24147	0.977	123.815
NM_001252376.1	15255	12797	0.9964	47.0488	14505	0.9994	50.5756	13455	0.9993	48.303	13697	0.9993	49.9229	17090	0.9994	59.7582	16189	0.9989	60.0223	14817	0.9993	51.9882	13276	0.9993	48.6417	12639	0.9993	46.0411	13321	0.9991	47.0555	11962	0.9994	42.7315	13920	0.9993	49.1296	13648	0.9991	48.6325	12621	0.9982	44.2154	12980	0.9993	47.1787	10224	0.9993	36.7778
XM_003641136.2	6986	12757	0.9907	102.417	11193	0.9782	85.2223	6540	0.9894	51.2686	10651	0.9868	84.7712	7204	0.9877	55.0063	8964	0.9901	72.5735	10926	0.9887	83.7123	7155	0.9884	57.2446	10181	0.9918	80.9854	6711	0.9877	51.7659	10399	0.9834	81.1185	13024	0.9894	100.377	9341	0.9873	72.6832	9828	0.9878	75.1846	11327	0.9917	89.902	13299	0.9907	104.464
XM_003641364.2	6067	12678	0.971	117.201	9415	0.9702	82.5432	9930	0.9697	89.635	9269	0.9675	84.9465	7415	0.971	65.1936	8945	0.9721	83.3894	10540	0.9708	92.9873	9638	0.9703	88.7905	11948	0.9675	109.438	8844	0.9675	78.5525	12893	0.9708	115.808	9757	0.9687	86.5882	9668	0.9692	86.6228	8672	0.9677	76.3902	10662	0.9667	97.4424	11167	0.9688	101.004
XM_417965.3	9584	12668	0.9448	74.1334	9625	0.9407	53.4182	10304	0.9373	58.8791	10225	0.9433	59.3203	8395	0.9149	46.7242	9229	0.9401	54.4644	13073	0.9401	73.0105	13141	0.9396	76.6364	12057	0.9457	69.9097	8753	0.9404	49.2148	12040	0.9258	68.4599	10911	0.9232	61.2963	10217	0.9514	57.949	10697	0.9472	59.6496	11538	0.9249	66.7524	10846	0.9276	62.1011
NM_001001315.1	270	12476	0.9963	2591.58	18269	0.9926	3599.04	12013	0.9963	2436.63	12592	0.9963	2593.09	17457	0.9963	3448.84	11466	0.9926	2401.89	15046	0.9963	2982.73	12029	0.9963	2490.11	10189	0.9926	2097.07	17937	0.9963	3579.9	11669	0.9963	2355.19	13582	0.9963	2708.42	14976	0.9889	3015.1	12473	0.9963	2468.88	13700	0.9926	2813.45	11996	0.9926	2438.09
NM_001012559.1	2400	12455	0.9821	291.062	13074	0.9829	289.756	13091	0.985	298.72	11490	0.9733	266.192	12976	0.995	288.401	11686	0.9792	275.397	13499	0.9783	301.056	12355	0.9812	287.73	12939	0.9912	299.595	13812	0.9812	310.121	14138	0.9779	321.021	12012	0.9929	269.476	12901	0.9817	292.201	13777	0.9812	306.786	13063	0.9754	301.797	14284	0.975	326.599
NM_001006315.1	2734	12398	0.9839	254.335	14223	0.9802	276.712	13950	0.9802	279.433	11375	0.985	231.334	10317	0.9832	201.29	11481	0.9802	237.512	13522	0.9832	264.728	13767	0.9843	281.445	14597	0.9865	296.695	12751	0.9868	251.322	16009	0.97	319.097	13644	0.9824	268.695	13159	0.9828	261.634	15177	0.9828	296.674	11710	0.9832	237.488	18355	0.9832	368.411
NM_001080860.2	1537	12380	0.9993	451.751	10574	0.9993	365.932	11394	0.9993	405.98	10475	0.9954	378.937	7501	0.9954	260.323	10276	0.9993	378.142	12140	0.9967	422.768	12708	0.9961	462.122	15480	0.9974	559.683	11460	0.998	401.787	12692	0.9954	450.001	10787	0.9974	377.871	11444	0.9954	404.737	14439	0.9993	502.06	12579	0.9974	453.79	15611	0.9993	557.357
NM_001201452.1	1010	12364	0.999	686.579	10330	0.998	544.019	8983	0.999	487.082	10615	0.998	584.366	9212	0.9901	486.519	10348	0.999	579.482	11119	0.999	589.252	7907	0.9921	437.566	10764	0.998	592.239	10460	0.999	558.079	9726	0.9921	524.771	9822	0.9931	523.594	10659	0.9941	573.673	9566	0.9921	506.176	13091	0.999	718.678	10500	0.999	570.486
XM_416097.4	6772	12336	0.9914	102.167	14126	0.9985	110.953	13824	0.9978	111.794	13911	0.9932	114.216	12744	0.9982	100.382	12939	0.9978	108.066	14515	0.9904	114.725	14041	0.9969	115.887	13875	0.999	113.857	13613	0.9932	108.323	12743	0.9883	102.544	15845	0.9985	125.977	14517	0.9922	116.528	13897	0.9982	109.672	13093	0.9976	107.203	12491	0.9982	101.218
NM_204751.1	2179	12312	0.9137	316.901	13482	0.9142	329.103	14998	0.9151	376.945	12605	0.9128	321.642	11543	0.9041	282.572	12340	0.9055	320.304	14659	0.9123	360.084	12512	0.9114	320.939	14635	0.9096	373.233	13854	0.9123	342.613	16066	0.9128	401.798	15830	0.9133	391.147	14834	0.9142	370.059	15734	0.9133	385.9	13383	0.9142	340.549	18116	0.9096	456.228
NM_001245927.1	1854	12312	0.9914	372.453	13117	0.9919	376.322	11494	0.9962	339.519	12504	0.9989	374.995	14820	0.9951	426.389	12163	0.9946	371.053	11694	0.9984	337.606	12063	0.9946	363.663	11067	0.9957	331.715	12956	0.9978	376.571	11482	0.9973	337.493	11510	0.9951	334.258	11871	0.9978	348.054	10953	0.9978	315.73	11832	0.9935	353.86	9840	0.9935	291.247
NM_204272.1	375	12261	0.992	1833.78	14249	0.9973	2021.1	15346	0.9947	2241.13	14141	0.992	2096.7	12436	0.9947	1768.96	19776	0.9947	2982.72	22609	0.992	3227.06	9919	0.9947	1478.39	19436	0.9947	2880.19	21704	0.9947	3118.85	16652	0.9973	2419.87	22892	0.9973	3286.77	26300	0.992	3812.36	18924	0.992	2696.96	22248	0.9973	3289.6	21157	0.9973	3095.99
NM_001012574.1	3131	12166	0.9949	217.93	13540	0.9936	230.023	12581	0.9965	220.057	11687	0.9943	207.542	12761	0.9936	217.405	11966	0.9888	216.158	14019	0.9907	239.657	11689	0.9901	208.664	13800	0.9984	244.929	13168	0.9914	226.632	13659	0.9904	237.735	13070	0.9955	224.755	13006	0.9933	225.803	11361	0.9885	193.921	10961	0.9946	194.111	10794	0.9891	189.18
XM_425184.4	6416	12163	0.9991	106.323	17182	0.9997	142.444	15181	0.9988	129.58	16006	0.9997	138.709	12723	0.9947	105.777	13680	0.9991	120.594	13925	0.9988	116.168	13563	0.9986	118.153	13590	0.9989	117.706	16010	0.9998	134.466	14173	0.9983	120.38	17417	0.9997	146.159	13857	0.9991	117.402	15842	0.9991	131.959	11645	0.9998	100.637	16438	0.9997	140.592
NM_001004386.1	2737	12050	0.9956	246.925	11293	0.9942	219.467	10048	0.9883	201.051	10640	0.9938	216.149	10361	0.9912	201.927	10998	0.9879	227.271	11470	0.9901	224.308	9700	0.996	198.084	9093	0.9963	184.619	10768	0.9956	212.005	9837	0.9974	195.86	11183	0.9825	219.988	9394	0.9817	186.571	8548	0.9876	166.91	8927	0.9839	180.848	9382	0.9974	188.104
NM_205082.1	5430	12010	0.981	124.05	12739	0.988	124.787	12340	0.9937	124.456	11821	0.9836	121.043	11418	0.9895	112.165	11778	0.9818	122.681	12240	0.9912	120.653	11730	0.9845	120.74	11828	0.9786	121.048	11383	0.9825	112.965	12893	0.9783	129.393	12340	0.9794	122.358	11810	0.9808	118.228	12135	0.9917	119.435	11967	0.984	122.199	12889	0.9936	130.256
XM_004951104.1	2381	12010	0.9878	282.902	11324	0.9924	252.974	11993	0.9874	275.849	10885	0.9937	254.188	11277	0.9945	252.64	12781	0.9899	303.606	11102	0.9937	249.574	9157	0.9937	214.955	11478	0.9945	267.887	12651	0.9941	286.319	11624	0.9945	266.044	9986	0.9962	225.813	9037	0.9941	206.317	9809	0.9945	220.17	17756	0.9945	413.494	9036	0.9941	208.254
NM_001030935.1	4622	11992	0.9968	145.517	11723	0.9931	134.91	10255	0.9846	121.509	11648	0.9985	140.123	10989	0.9857	126.822	10303	0.984	126.078	12009	0.9991	139.07	10528	0.9985	127.312	11931	0.997	143.447	12137	0.9844	141.503	11882	0.9862	140.093	10391	0.9937	121.044	12660	0.9996	148.893	11190	0.9935	129.388	12852	0.9981	154.179	12573	0.9903	149.275
NM_001276303.2	918	11937	0.9172	729.298	12981	0.8126	752.143	11760	0.902	701.563	11456	0.8965	693.868	10623	0.9139	617.266	12733	0.9139	784.499	13966	0.9074	814.303	12134	0.8998	738.779	13272	0.8007	803.413	12837	0.9063	753.54	12502	0.8094	742.153	12373	0.8235	725.686	14486	0.8126	857.779	12914	0.9074	751.814	13110	0.9129	791.85	13518	0.8017	808.065
NM_001008452.1	3535	11902	0.9859	188.835	9834	0.9963	147.971	9798	0.996	151.792	9658	0.9955	151.909	8248	0.9952	124.459	8906	0.9884	142.494	12775	0.9867	193.432	9923	0.9884	156.894	11880	0.9963	186.755	11171	0.9909	170.29	11303	0.9963	174.245	10859	0.9873	165.393	10321	0.9955	158.709	11362	0.9955	171.774	10222	0.9963	160.335	11681	0.9895	181.329
NM_204701.1	1893	11852	0.991	351.151	13700	0.9974	384.951	15165	0.9937	438.727	13345	0.9979	391.971	10266	0.9952	289.28	13488	0.9968	402.997	13585	0.9968	384.119	11731	0.9963	346.368	13928	0.9989	408.868	14049	0.9947	399.926	12453	0.9947	358.493	15558	0.9968	442.506	20082	0.9942	576.668	14795	0.9979	417.693	13242	0.9968	387.87	15329	0.9963	444.365
NM_205123.1	4732	11795	0.993	139.8	11047	0.9947	124.175	10639	0.996	123.128	9571	0.9932	112.46	10526	0.9977	118.655	10088	0.997	120.577	10380	0.9968	117.411	10751	0.9941	126.987	10858	0.9968	127.512	9929	0.997	113.07	11150	0.9977	128.406	10361	0.9947	117.889	10056	0.9939	115.518	10830	0.9932	122.314	12496	0.9939	146.423	11753	0.9945	136.295
NM_204999.1	705	11761	0.9986	935.638	12167	0.9986	917.972	11767	0.9986	914.069	11283	0.9986	889.861	11537	0.9986	872.914	10094	0.9986	809.802	13350	0.9986	1013.56	10164	0.9972	805.803	10845	0.9986	854.841	14768	0.9986	1128.8	11188	0.9943	864.809	11575	0.9986	883.992	12764	0.9986	984.163	13815	0.9986	1047.26	11166	0.9986	878.196	12966	0.9986	1009.24
NM_001006309.3	2675	11692	0.9776	245.142	10471	0.997	208.209	11232	0.9708	229.951	10193	0.9907	211.868	10523	0.9877	209.838	12050	0.997	254.781	9963	0.9948	199.353	11946	0.9787	249.604	11401	0.994	236.845	10835	0.9794	218.268	11325	0.9907	230.713	10190	0.9978	205.1	9218	0.9847	187.319	11543	0.9895	230.615	13289	0.9951	275.456	11907	0.9929	244.262
XM_419512.4	15126	11620	0.9896	43.0859	13242	0.9991	46.5655	11294	0.999	40.8908	11875	0.9996	43.6512	12087	0.9972	42.6248	11482	0.9968	42.9337	12751	0.9969	45.1208	11545	0.9968	42.6602	10929	0.9995	40.1515	11700	0.9991	41.6819	11523	0.9963	41.5144	10961	0.9964	39.016	11194	0.9976	40.2282	10068	0.9903	35.5723	10961	0.9904	40.1799	10306	0.9931	37.3889
NM_204127.1	3509	11584	0.9738	185.152	10968	0.996	166.257	11092	0.9738	173.113	9810	0.9729	155.443	11133	0.9966	169.237	10481	0.9695	168.937	11265	0.9701	171.832	9628	0.9692	153.358	10661	0.9704	168.834	10768	0.9698	165.363	10072	0.9963	156.419	8831	0.9704	135.501	9917	0.9695	153.627	8839	0.9701	134.621	10788	0.9735	170.467	9067	0.9689	141.794
NM_001184713.1	7783	11573	0.9983	83.3972	9157	0.9974	62.5808	11660	0.9951	82.0453	11640	0.9991	83.1558	5481	0.999	37.5647	8015	0.9974	58.2453	11421	0.9992	78.5442	10477	0.9991	75.2391	13997	0.9991	99.9385	8807	0.9992	60.977	11375	0.9991	79.6455	8649	0.9973	59.8322	12838	0.9992	89.6643	12487	0.999	85.744	12671	0.9987	90.2707	15501	0.9994	109.292
NM_001006415.1	1973	11556	0.9924	328.498	12041	0.9959	324.617	10746	0.9934	298.279	11000	0.9899	309.993	10978	0.9924	296.8	9418	0.9878	269.983	12310	0.9929	333.955	10824	0.9965	306.63	12116	0.9914	341.254	13375	0.9919	365.302	12384	0.9868	342.051	11137	0.9894	303.919	13197	0.9939	363.595	12624	0.9868	341.95	10152	0.9888	285.304	12345	0.9899	343.353
XM_415912.4	4760	11487	0.984	135.348	8067	0.9803	90.1447	12666	0.9826	145.725	8412	0.9838	98.2605	5653	0.9838	63.349	8284	0.9807	98.4323	9965	0.9809	112.054	9179	0.9842	107.781	13985	0.9838	163.268	7695	0.983	87.1138	12657	0.9834	144.904	10015	0.9828	113.282	9472	0.983	108.169	13477	0.984	151.314	17801	0.9836	207.358	12339	0.983	142.249
NM_001080871.1	2260	11442	0.9876	283.953	11104	0.9858	261.34	9678	0.9827	234.52	10177	0.9819	250.379	9988	0.9836	235.742	10192	0.958	255.068	11378	0.9836	269.472	9704	0.9885	239.991	11295	0.9858	277.73	10786	0.9876	257.18	11837	0.9858	285.424	10385	0.9854	247.408	10122	0.9841	243.46	9600	0.9748	227.015	11466	0.9845	281.311	10699	0.9783	259.783
NM_001030816.1	3652	11373	0.9932	174.661	8929	0.9866	130.049	12075	0.9923	181.075	9909	0.9789	150.864	3295	0.9096	48.1274	7815	0.9953	121.033	12099	0.9751	177.327	11371	0.9628	174.029	12513	0.991	190.404	6458	0.9921	95.2912	11952	0.9967	178.347	11215	0.9869	165.343	11653	0.9945	173.451	17615	0.9956	257.777	12924	0.9877	196.223	14821	0.9973	222.702
XM_418778.4	7446	11306	0.9674	85.1606	12305	0.978	87.901	10921	0.9776	80.3233	11422	0.9914	85.2915	11448	0.9839	82.0114	9339	0.9862	70.9385	11479	0.9836	82.5159	11482	0.9984	86.1882	11028	0.9807	82.3036	11170	0.9901	80.838	11196	0.9785	81.9401	12091	0.9803	87.429	12417	0.9952	90.649	12389	0.9894	88.9213	12027	0.9855	89.5607	15410	0.987	113.568
XM_420230.4	4951	11305	0.9937	128.065	11235	0.9947	120.702	12420	0.9937	137.382	10278	0.9941	115.426	10639	0.9939	114.624	11698	0.9941	133.636	10095	0.9986	109.137	10954	0.9933	123.661	11059	0.996	124.127	9538	0.9927	103.813	11453	0.9937	126.062	12360	0.9939	134.413	9529	0.9941	104.622	12168	0.9996	131.347	11986	0.9941	134.235	12016	0.9984	133.181
NM_001031484.1	2692	11292	0.9889	235.26	11330	0.987	223.867	12233	0.9926	248.863	11331	0.9881	234.034	12545	0.9889	248.578	10135	0.9959	212.938	11684	0.9952	232.313	8806	0.9967	182.834	9270	0.9959	191.359	11417	0.9907	228.54	10378	0.99	210.085	10301	0.9796	206.025	11904	0.9788	240.374	8281	0.9799	164.399	10723	0.9955	220.864	9943	0.9903	202.684
NM_204145.2	7072	11288	0.9966	89.5215	9295	0.9989	69.9105	11114	0.9969	86.0657	12033	0.9942	94.6059	8334	0.9982	62.8607	9102	0.9993	72.7946	13397	0.9997	101.396	8937	0.9994	70.6322	11931	0.9993	93.7518	8378	0.9982	63.8386	13352	0.9979	102.887	11970	0.9994	91.1314	14167	0.9992	108.894	11519	0.9955	87.0492	12973	0.9997	101.714	11240	0.9992	87.2169
NM_204217.1	485	11207	0.9897	1295.99	9787	0.9979	1073.35	9992	0.9835	1128.27	10029	0.9897	1149.75	10917	0.9918	1200.69	10336	0.9938	1205.36	11156	0.9938	1231.19	8289	0.9856	955.243	9776	0.9876	1120.12	11947	0.9979	1327.4	9629	0.9918	1081.92	9405	0.9938	1044.08	10900	0.9918	1221.67	11023	0.9938	1214.65	10526	0.9938	1203.39	10435	0.9959	1180.67
XM_003643542.1	570	11190	0.9842	1101.05	10872	0.7965	1014.54	8405	0.9579	807.542	9307	0.9561	907.865	10916	0.9789	1021.54	8878	0.9912	880.937	12280	0.9754	1153.14	8243	0.9702	808.284	9314	0.786	908.043	11478	0.9772	1085.12	10702	0.9509	1023.17	9516	0.9877	898.868	10639	0.9965	1014.6	9353	0.986	876.937	11432	0.9772	1112.07	10009	0.9561	963.591
NM_001030619.1	2038	11116	0.9455	305.912	13729	0.9593	358.319	10105	0.9122	271.54	11705	0.9495	319.34	12131	0.9897	317.512	9063	0.9666	251.52	14506	0.9661	380.978	9171	0.9431	251.516	9754	0.8827	265.964	15223	0.9828	402.514	9515	0.9097	254.426	11055	0.9028	292.059	15800	0.9112	421.427	12717	0.9558	333.482	9270	0.9382	252.208	11349	0.9539	305.584
NM_204273.1	480	11083	0.9958	1295	10794	0.9979	1196.12	9391	0.9979	1071.45	9703	0.9917	1123.96	12209	0.9917	1356.77	9712	0.9958	1144.38	11521	0.9958	1284.71	9162	0.9958	1066.85	10502	0.9979	1215.84	11083	0.9979	1244.23	8872	0.9792	1007.25	9449	0.9833	1059.89	9989	0.9938	1131.23	9530	0.9958	1061.07	9211	0.9854	1064.02	10432	0.9979	1192.62
XM_004948468.1	1372	11054	0.9869	451.875	7030	0.973	272.544	7906	0.9883	315.577	7669	0.9862	310.793	6519	0.9796	253.451	7677	0.9694	316.477	10040	0.9832	391.685	8787	0.9534	357.964	9481	0.9759	384.012	7662	0.9876	300.935	7800	0.9891	309.811	9510	0.9905	373.201	8726	0.9869	345.725	10313	0.9869	401.72	7303	0.9657	295.142	12134	0.9934	485.318
NM_001166326.1	498	11053	0.998	1244.81	8916	0.998	952.305	9467	0.998	1041.08	9585	0.998	1070.16	8595	0.998	920.628	8311	0.998	943.905	11388	0.998	1223.98	9356	0.998	1050.06	9778	0.996	1091.1	13196	0.998	1427.9	10375	0.998	1135.31	9560	0.998	1033.58	11235	0.998	1226.35	9649	0.998	1035.49	11189	0.998	1245.79	11101	0.998	1223.23
NM_001006269.1	3248	11041	0.9803	190.654	11622	0.9708	190.327	12359	0.9732	208.386	10934	0.9849	187.176	9779	0.956	160.6	10865	0.9671	189.199	11567	0.9723	190.617	11827	0.9646	203.522	12536	0.9643	214.481	11386	0.9424	188.904	13431	0.9978	225.346	11030	0.9554	182.842	10823	0.9843	181.134	10922	0.9901	179.713	12437	0.9704	212.316	12119	0.956	204.752
NM_001277911.1	909	11024	0.78	680.187	9333	0.9241	546.126	9272	0.9472	558.614	9882	0.8867	604.46	11076	0.9516	649.96	9130	0.8592	568.083	10063	0.945	592.544	7713	0.7976	474.256	8224	0.8086	502.764	12495	0.9626	740.726	6492	0.7723	389.199	6541	0.802	387.433	10124	0.9461	605.421	9962	0.5017	585.7	10536	0.7976	642.68	10001	0.7437	603.749
XM_414870.3	5923	11019	0.9794	104.341	10848	0.9862	97.4189	10306	0.9924	95.2907	9740	0.9711	91.4332	8914	0.9754	80.2784	9902	0.984	94.5553	11581	0.9797	104.655	9837	0.985	92.827	10879	0.9797	102.069	10248	0.9791	93.2358	10742	0.9779	98.8326	9977	0.9733	90.6932	10187	0.986	93.4919	9691	0.986	87.4418	10884	0.9762	101.89	10618	0.986	98.3734
XM_001236934.3	1296	10979	0.9514	475.128	8743	0.9506	358.832	9205	0.9498	388.974	7899	0.9745	338.886	7673	0.9452	315.811	9904	0.9506	432.225	9046	0.9506	373.601	10418	0.9552	449.296	11303	0.9877	484.656	9900	0.9506	411.638	10723	0.9606	450.887	9026	0.9444	374.979	9130	0.9722	382.944	10613	0.9506	437.649	8749	0.9336	374.314	11926	0.9745	504.971
NM_001006190.1	2274	10978	0.996	270.761	8253	0.9833	193.044	8732	0.9938	210.293	9664	0.9987	236.294	8007	0.9855	187.822	8251	0.9842	205.22	11038	0.9846	259.811	10540	0.9771	259.062	9941	0.985	242.932	8490	0.9921	201.188	11900	0.9776	285.176	8388	0.9842	198.602	10214	0.9771	244.16	11428	0.978	268.579	8486	0.9934	206.917	12898	0.9978	311.249
XM_001234659.3	7146	10955	0.9874	85.9809	13603	0.9926	101.253	11738	0.9825	89.9567	12375	0.9794	96.2872	11901	0.9874	88.8358	11666	0.9752	92.3344	13159	0.986	98.5636	10454	0.9777	81.766	10567	0.9784	82.1739	12744	0.9901	96.101	12112	0.9917	92.3655	12743	0.9868	96.0119	12649	0.9787	96.2194	13064	0.9776	97.7025	12282	0.9748	95.2992	12100	0.9791	92.9178
NM_204557.1	4413	10952	0.9758	139.191	9527	0.9878	114.831	14171	0.9873	175.861	10440	0.9893	131.539	7942	0.9481	95.9983	13716	0.9918	175.792	11504	0.9821	139.531	13617	0.9846	172.465	13414	0.973	168.915	11317	0.9869	138.192	17091	0.9905	211.052	11699	0.9719	142.735	15271	0.9882	188.106	14208	0.9893	172.065	12498	0.9871	157.033	9150	0.9862	113.779
XM_416064.4	662	10872	0.8459	921.095	12315	0.8565	989.49	9960	0.9063	823.955	11406	0.8474	957.992	12420	0.8535	1000.76	9035	0.858	771.924	12785	0.8927	1033.71	8307	0.9124	701.358	9110	0.864	764.725	13300	0.8565	1082.63	9217	0.8595	758.732	9997	0.8776	813.07	15098	0.8822	1239.74	12232	0.8852	987.488	10611	0.8082	888.754	11092	0.8489	919.451
NM_001030932.1	2439	10835	0.9869	249.155	10336	0.9897	225.411	11081	0.9664	248.811	9589	0.9815	218.599	8171	0.9791	178.703	10463	0.9902	242.633	9995	0.9672	219.345	12252	0.9807	280.769	12086	0.9926	275.369	10894	0.984	240.692	11850	0.984	264.767	9029	0.9918	199.317	9634	0.9877	214.716	11763	0.9906	257.75	11366	0.9902	258.392	14364	0.9803	323.177
NM_001110364.1	3850	10744	0.9764	156.516	13668	0.9787	188.834	10290	0.9935	146.372	11251	0.9953	162.486	15103	0.9951	209.252	10905	0.9906	160.203	12941	0.9894	179.914	12340	0.9836	179.146	10593	0.9901	152.899	12905	0.9842	180.627	11085	0.9834	156.903	12660	0.9906	177.047	11869	0.9891	167.58	10460	0.9891	145.199	10972	0.9894	158.019	9932	0.9919	141.564
NM_001012902.2	4878	10737	0.9838	123.451	11575	0.9959	126.216	10540	0.9975	118.332	10826	0.993	123.399	9789	0.9955	107.044	10022	0.9961	116.203	11464	0.9826	125.791	10456	0.9941	119.806	11583	0.9846	131.955	10597	0.9764	117.065	10509	0.9953	117.402	10767	0.982	118.842	11177	0.9736	124.553	11163	0.983	122.301	11258	0.9895	127.968	10870	0.9803	122.283
NM_001252255.1	751	10726	0.8123	801.033	10519	0.6897	745.023	9452	0.6818	689.265	9233	0.9507	683.58	10878	0.9015	772.639	9052	0.8029	681.725	10722	0.9454	764.175	8967	0.7803	667.361	9707	0.976	718.274	10676	0.6911	766.045	9118	0.984	661.632	9233	0.9308	661.941	9840	0.9015	712.237	9663	0.8628	687.645	10364	0.8961	765.192	10756	0.9214	785.937
XM_422113.4	10592	10723	0.999	56.7794	17093	0.9967	85.8372	13415	0.9975	69.3609	14654	0.9994	76.9245	16496	0.9969	83.0746	13193	0.9924	70.4482	13663	0.9972	69.0438	13113	0.9931	69.1954	9394	0.9908	49.2853	15899	0.9971	80.8867	12784	0.9924	65.7727	14449	0.9955	73.4473	12407	0.9971	63.6734	13952	0.9953	70.3965	11964	0.9992	62.6299	9800	0.9906	50.7721
NM_001159754.1	6068	10653	0.9873	98.4644	10513	0.9873	92.1544	10192	0.9949	91.9848	8999	0.9904	82.4584	9426	0.9827	82.8609	9376	0.9899	87.393	10842	0.986	95.6358	9923	0.9888	91.401	10151	0.9876	92.9626	9738	0.9871	86.4788	10160	0.9825	91.2441	9229	0.9883	81.889	9644	0.9946	86.3935	9358	0.9911	82.4195	10586	0.9944	96.7318	9639	0.9885	87.1692
NM_204517.1	3654	10647	0.9562	163.422	10386	0.954	151.187	11398	0.9548	170.829	9657	0.9562	146.947	8599	0.957	125.53	10806	0.9568	167.263	10580	0.9584	154.979	11335	0.9672	173.383	12218	0.9579	185.813	10784	0.9663	159.036	12792	0.9581	190.777	10985	0.9576	161.863	9615	0.957	143.038	12529	0.9562	183.248	10788	0.9661	163.703	15879	0.957	238.469
NM_205322.1	459	10581	0.9346	1292.91	8308	0.9346	962.762	7326	0.939	874.091	7802	0.9346	945.104	8236	0.9346	957.131	7165	0.9346	882.893	10778	0.9346	1256.85	7038	0.939	857.018	8141	0.9346	985.621	10511	0.9346	1234	8958	0.9412	1063.54	8317	0.9434	975.597	10727	0.9346	1270.38	8312	0.9346	967.799	6415	0.9499	774.938	8530	0.9346	1019.8
XM_003641122.2	2435	10579	0.9195	243.668	10203	0.9195	222.876	11850	0.9166	266.515	10034	0.9253	229.119	8703	0.922	190.65	10627	0.9236	246.84	11808	0.9199	259.558	10799	0.9253	247.878	12231	0.9191	279.131	10160	0.9187	224.843	12195	0.9236	272.923	12456	0.924	275.42	10016	0.9236	223.596	10921	0.9166	239.693	12189	0.9261	277.557	12447	0.9216	280.506
NM_001012825.1	4456	10578	0.9847	133.141	9608	0.9906	114.689	8979	0.9964	110.353	9249	0.9845	115.408	7402	0.9899	88.6077	8597	0.9879	109.12	9720	0.9912	116.756	9454	0.9796	118.583	10301	0.9908	128.463	8500	0.9964	102.792	10368	0.9859	126.796	10106	0.996	122.11	9073	0.9924	110.682	10324	0.9886	123.821	9397	0.9901	116.93	12531	0.9868	154.318
NM_001030937.1	3980	10562	0.9957	148.839	9095	0.9962	121.55	8516	0.9945	117.18	9611	0.9955	134.268	10468	0.9965	140.297	9648	0.9942	137.107	8976	0.997	120.714	9051	0.9962	127.106	8440	0.9957	117.843	10405	0.9947	140.878	9003	0.9952	123.271	10782	0.9945	145.859	8229	0.9947	112.391	8609	0.996	115.601	9901	0.995	137.936	8310	0.9952	114.576
NM_001030757.1	2856	10555	0.9874	207.278	8092	0.9881	150.707	8997	0.9902	172.521	8858	0.9839	172.45	6644	0.9825	124.091	9469	0.9832	187.521	9209	0.9832	172.588	9712	0.9534	190.066	10810	0.994	210.335	8804	0.9965	166.114	10788	0.9881	205.845	10188	0.9846	192.064	8667	0.9902	164.961	10122	0.987	189.409	9578	0.9933	185.952	12501	0.9538	240.195
NM_205342.1	2123	10536	0.96	278.342	9875	0.9585	247.413	10318	0.96	266.163	9068	0.9562	237.491	6864	0.9604	172.463	8716	0.9562	232.205	10498	0.9567	264.675	10092	0.96	265.693	11916	0.96	311.907	10213	0.9567	259.232	11881	0.9609	304.972	9326	0.9571	236.517	10462	0.96	267.876	10799	0.9604	271.848	11427	0.9576	298.446	14424	0.9609	372.831
NM_001044680.1	866	10517	0.7436	681.125	21875	0.7471	1343.59	32089	0.7506	2029.27	18809	0.7367	1207.63	36922	0.8626	2274.23	18891	0.7471	1233.79	16933	0.7587	1046.58	23162	0.7436	1494.9	9991	0.7448	641.115	19668	0.8499	1223.85	13295	0.7448	836.618	18775	0.746	1167.29	16501	0.7402	1035.77	19474	0.7367	1201.79	17342	0.7483	1110.36	3248	0.7506	205.814
NM_001006541.1	1866	10489	0.992	315.265	6504	0.9925	185.398	10658	0.9845	312.8	8088	0.9845	240.999	4903	0.9914	140.158	5823	0.9845	176.498	9206	0.9968	264.068	9900	0.9914	296.536	9412	0.9904	280.295	6927	0.9893	200.041	10203	0.985	297.97	12940	0.9829	373.37	9966	0.9936	290.321	9118	0.9898	261.144	8577	0.992	254.863	12797	0.9984	376.334
XM_426183.4	3454	10473	0.9881	170.06	14595	0.9916	224.759	13275	0.9939	210.482	15257	0.9933	245.603	14592	0.9954	225.351	11830	0.9991	193.717	14651	0.9991	227.04	12924	0.9988	209.136	12321	0.9991	198.23	14255	0.9922	222.398	13330	0.9896	210.312	14699	0.9931	229.13	14339	0.9928	225.666	15467	0.9925	239.318	12057	0.9931	193.553	13933	0.9994	221.36
NM_001030756.1	4302	10468	0.9754	136.473	8955	0.9719	110.721	8583	0.974	109.262	8361	0.9742	108.062	8730	0.9712	108.246	9305	0.9909	122.335	8271	0.9633	102.907	10586	0.9865	137.536	10252	0.9919	132.429	8234	0.9954	103.14	9414	0.9663	119.251	9463	0.9788	118.434	8146	0.9849	102.93	9268	0.9661	115.135	10403	0.9756	134.082	8669	0.9926	110.58
XM_421867.4	12969	10374	0.992	44.8634	6192	0.9955	25.3957	9486	0.9961	40.057	9795	0.9891	41.9937	4078	0.9849	16.7729	3967	0.9843	17.3006	13075	0.9963	53.9625	7366	0.9848	31.7452	14755	0.9967	63.2234	5553	0.9948	23.0731	13776	0.9965	57.886	9669	0.9916	40.1413	15375	0.9965	64.4433	8947	0.9968	36.8692	9189	0.9962	39.2866	15738	0.9974	66.5916
NM_001006335.2	2628	10371	0.9897	221.334	9112	0.9928	184.427	11404	0.9951	237.648	9353	0.9924	197.885	8157	0.9833	165.567	10217	0.9962	219.889	9199	0.9627	187.358	9496	0.9897	201.962	10333	0.9867	218.497	8916	0.9935	182.823	9792	0.9935	203.05	9374	0.9764	192.051	9361	0.9943	193.627	10937	0.9893	222.416	10032	0.9623	211.663	13978	0.9905	291.875
XM_004938116.1	1400	10308	0.8336	412.952	7436	0.7621	282.518	8458	0.7629	330.858	7832	0.8157	311.051	5731	0.665	218.358	7160	0.7364	289.261	8123	0.7379	310.56	9415	0.7336	375.877	10460	0.8543	415.192	8339	0.7736	320.975	9464	0.7943	368.386	7012	0.6757	269.668	7017	0.7564	272.454	10314	0.8564	393.724	11625	0.8064	460.413	10755	0.7371	421.56
NM_205131.1	5271	10292	0.9886	109.511	9838	0.9867	99.2771	11608	0.9992	120.605	10117	0.9892	106.72	9162	0.9869	92.7182	9856	0.9926	105.758	10643	0.9856	108.076	9604	0.9989	101.839	10412	0.9808	109.771	10038	0.9797	102.622	11055	0.9994	114.294	10731	0.9907	109.613	11617	0.9964	119.804	11367	0.9888	115.251	10455	0.9791	109.98	10281	0.9899	107.033
XM_417626.4	15801	10240	0.9854	36.347	10677	0.9937	35.9418	10242	0.9913	35.4979	10519	0.9961	37.0149	11180	0.9941	37.742	10362	0.9883	37.0906	12858	0.9906	43.5558	10153	0.9904	35.914	11292	0.9886	39.7129	9615	0.983	32.7907	10852	0.9943	37.4267	10801	0.9962	36.8041	10411	0.9959	35.816	8909	0.9896	30.1326	11550	0.9922	40.5304	8407	0.9868	29.1967
XM_003642142.2	2776	10217	0.9906	206.422	9367	0.9957	179.48	9297	0.9946	183.411	9319	0.9878	186.654	8469	0.9957	162.735	8834	0.9953	179.988	10288	0.9881	198.366	9558	0.9939	192.443	10279	0.9953	205.767	10391	0.9975	201.708	10742	0.9978	210.874	9961	0.9917	193.197	10169	0.9968	199.126	11231	0.9957	216.218	10404	0.9989	207.809	12555	0.996	248.184
NM_001031469.1	5567	10202	0.9919	102.782	10298	0.9934	98.3936	10344	0.9871	101.758	10087	0.9871	100.746	9835	0.9908	94.2369	10347	0.981	105.123	10024	0.9775	96.3777	10013	0.9786	100.53	11589	0.9984	115.683	10496	0.9919	101.599	10690	0.9907	104.644	11089	0.9926	107.248	10098	0.9916	98.6015	11410	0.9995	109.536	11214	0.9971	111.692	12208	0.9899	120.337
NM_001162393.2	5950	10103	0.9904	95.2327	9537	0.9913	85.257	8923	0.9891	82.1289	8778	0.9901	82.0286	8906	0.9914	79.8424	8169	0.9911	77.6527	11268	0.9918	101.365	8707	0.9906	81.7909	8795	0.9906	82.1417	9140	0.9891	82.7779	9621	0.9976	88.1171	10364	0.9911	93.7836	11435	0.9987	104.469	9203	0.9891	82.6618	8623	0.9916	80.3572	8416	0.9892	77.6185
XM_428540.4	510	10058	0.9647	1106.1	8874	0.9529	925.517	7726	0.9471	829.634	8342	0.9667	909.466	9283	0.9471	970.925	8245	0.9647	914.377	9778	0.9627	1026.21	6856	0.9608	751.37	7937	0.9392	864.831	10051	0.9627	1062	7014	0.9627	749.467	5920	0.9608	624.982	8628	0.9588	919.622	7860	0.9627	823.654	9660	0.9569	1050.24	7284	0.9392	783.748
XM_424862.4	7921	10049	0.9933	71.1534	10165	0.9962	68.2594	10170	0.9933	70.3142	10004	0.9918	70.2231	9533	0.9922	64.1974	8774	0.9909	62.6502	11136	0.9973	75.2499	10438	0.9952	73.653	10472	0.995	73.4674	9498	0.9962	64.6156	11231	0.9956	77.2672	11681	0.9894	79.3992	11822	0.996	81.1298	11563	0.9924	78.0159	8604	0.9883	60.2287	10322	0.9915	71.509
NM_001006360.1	1979	10024	0.9995	284.085	10776	0.9995	289.632	10533	0.9995	291.48	10374	0.998	291.465	10862	0.9995	292.773	10713	0.999	306.175	10645	0.999	287.91	11301	0.9995	319.172	10333	0.9985	290.152	10337	0.9985	281.471	9691	0.999	266.858	10573	0.9995	287.653	11034	0.9985	303.08	11607	0.9985	313.449	11784	0.999	330.164	9548	0.9995	264.754
NM_001030341.1	9367	9926	0.8943	59.4328	11295	0.8955	64.1388	8795	0.9021	51.4206	9619	0.9012	57.0973	13914	0.9148	79.2354	10380	0.8813	62.676	11495	0.9053	65.6849	9508	0.9105	56.7338	9580	0.9001	56.8342	9837	0.8898	56.591	11447	0.9108	66.596	9248	0.9029	53.1574	9430	0.9043	54.7243	7210	0.8772	41.1365	9967	0.9034	58.9993	6508	0.9067	38.1262
NM_001030805.1	2995	9925	0.8664	185.86	9545	0.8701	169.517	9331	0.8658	170.621	8676	0.8631	161.068	7252	0.9282	129.16	7774	0.8945	146.809	9174	0.9152	163.953	8247	0.8982	153.905	10330	0.9062	191.668	8733	0.8678	157.127	10103	0.8681	183.827	9539	0.8661	171.483	8819	0.9149	160.063	9217	0.8952	164.469	9269	0.8688	171.601	10660	0.9002	195.316
NM_001006560.1	2747	9900	0.9796	202.129	9203	0.9913	178.199	9899	0.9884	197.349	8419	0.9836	170.407	7669	0.9902	148.918	9222	0.9818	189.876	10230	0.992	199.331	9072	0.996	184.586	11414	0.992	230.9	8964	0.9869	175.844	10465	0.9913	207.605	9254	0.9894	181.379	9170	0.9909	181.46	8846	0.9956	172.1	10049	0.996	202.837	11554	0.988	230.808
NM_001277778.1	5472	9890	0.9881	101.368	10156	0.9881	98.7215	9331	0.9872	93.3865	10179	0.9916	103.43	7919	0.991	77.1955	9088	0.9923	93.9349	10715	0.9815	104.81	10157	0.9863	103.746	10470	0.9912	106.328	9792	0.991	96.4297	11387	0.9909	113.402	11511	0.9803	113.262	11351	0.9918	112.761	11606	0.9916	113.352	10567	0.9905	107.075	13061	0.9901	130.981
NM_001012835.2	3090	9871	0.9997	179.166	11242	0.9997	193.518	8981	0.9913	159.173	10069	0.999	181.182	11255	0.9909	194.292	8890	0.999	162.723	11183	0.9942	193.712	9629	0.9893	174.171	9691	0.9854	174.283	10940	0.9945	190.785	9653	0.9929	170.24	9953	0.9748	173.425	11408	0.9935	200.688	9859	0.9987	170.517	9943	0.9981	178.419	9117	0.9971	161.909
XM_424903.4	719	9796	0.733	764.139	10441	0.6982	772.411	7269	0.7344	553.666	8422	0.733	651.288	9401	0.7775	697.45	7731	0.7316	608.151	11296	0.7149	840.916	8358	0.733	649.721	8222	0.7441	635.468	10888	0.7316	816.027	8183	0.6968	620.212	8080	0.7204	605.06	11110	0.7371	839.952	8486	0.7121	630.764	7680	0.783	592.264	8343	0.7455	636.752
NM_001195785.1	711	9785	0.9662	771.87	14399	0.9691	1077.2	11926	0.9691	918.602	13923	0.9592	1088.8	13883	0.9677	1041.55	11254	0.9325	895.245	12422	0.9775	935.145	10193	0.9241	801.283	10115	0.9677	790.572	13759	0.9916	1042.8	11065	0.9662	848.084	14642	0.9691	1108.78	10600	0.8959	810.412	12425	0.9508	933.941	10509	0.9916	819.549	8522	0.9677	657.732
NM_205330.1	4481	9755	0.9915	122.097	6709	0.9917	79.6376	7891	0.9853	96.4405	6387	0.9859	79.2517	4025	0.9815	47.9136	7259	0.9728	91.6234	8136	0.9949	97.1836	8282	0.9951	103.303	11951	0.992	148.209	7638	0.9946	91.8523	10435	0.9915	126.904	6579	0.9962	79.0499	6666	0.9951	80.8648	8911	0.9978	106.278	9826	0.9949	121.586	13997	0.9949	171.41
XM_418252.4	7025	9744	0.9438	77.7936	13142	0.9507	99.5062	11803	0.948	92.0128	11953	0.9476	94.6056	11483	0.9177	87.192	10665	0.9502	85.8656	11186	0.9341	85.2286	10888	0.9651	86.6274	11684	0.9465	92.4252	11276	0.9406	86.4956	11599	0.9503	89.9769	13092	0.9463	100.34	11645	0.9364	90.1078	11672	0.9488	88.7956	10743	0.9451	84.7935	11748	0.9479	91.7686
NM_001278049.1	2678	9694	0.9993	203.023	5637	0.9996	111.963	7678	0.9993	157.014	9865	0.9996	204.82	3263	0.9993	64.9941	6707	0.9993	141.652	10698	0.9993	213.82	9278	0.9993	193.641	11066	0.9993	229.628	6883	0.9993	138.501	12994	0.9993	264.417	8005	0.9996	160.941	12241	0.9993	248.471	8601	0.9993	171.645	11838	0.9993	245.104	14840	0.9996	304.089
NM_205048.1	2148	9658	0.9567	252.177	10609	0.9181	262.709	9285	0.9651	236.728	9566	0.9707	247.618	9203	0.9707	228.54	8531	0.8906	224.631	11353	0.9441	282.9	9313	0.933	242.331	9690	0.9046	250.689	10341	0.9781	259.426	10105	0.8999	256.365	10308	0.9614	258.379	11431	0.8999	289.281	10068	0.9525	250.496	9846	0.8966	254.161	11969	0.8906	305.774
NM_001190925.1	6699	9636	0.9952	80.6751	9029	0.9954	71.691	8289	0.9955	67.7633	8775	0.9963	72.8322	8772	0.9954	69.8484	9639	0.9955	81.3817	7664	0.9957	61.2354	10088	0.9955	84.1683	9449	0.9943	78.3828	8724	0.9969	70.1764	8980	0.9942	73.0505	7523	0.9942	60.4641	6934	0.9952	56.2656	7662	0.9927	61.1258	8466	0.9943	70.0731	7933	0.9954	64.9837
XM_419144.4	6671	9526	0.9901	80.0889	12096	0.9942	96.4464	11654	0.9945	95.6723	10912	0.9913	90.9494	10671	0.9936	85.3261	11677	0.9961	99.0022	10275	0.9805	82.4418	10950	0.9939	91.7438	9348	0.9864	77.8705	11586	0.9949	93.5897	11741	0.9946	95.9116	12714	0.9919	102.614	11473	0.9921	93.4879	12838	0.9859	102.849	11099	0.991	92.252	11564	0.9922	95.1248
NM_001012827.2	5363	9519	0.9881	99.5489	9470	0.9849	93.9242	10658	0.9886	108.835	8992	0.984	93.2256	8164	0.9832	81.2013	9039	0.9888	95.3273	9303	0.9883	92.8479	9522	0.9877	99.237	10694	0.9952	110.81	8446	0.995	84.865	10549	0.9884	107.191	9917	0.9914	99.5609	9321	0.989	94.4766	12081	0.9927	120.389	9526	0.9918	98.4886	13234	0.9871	135.413
XM_418237.4	5655	9518	0.9874	94.3987	9385	0.9883	88.2748	8488	0.9781	82.2006	8023	0.9871	78.8843	9491	0.9878	89.5256	8570	0.9894	85.7142	9187	0.9912	86.9557	8157	0.983	80.6216	8777	0.9779	86.2499	8434	0.9837	80.3686	8617	0.9802	83.0387	8309	0.9869	79.1102	8049	0.9825	77.3711	7427	0.9864	70.1897	9761	0.992	95.7072	8121	0.9846	78.805
NM_204289.1	2733	9485	0.9993	194.648	11702	0.9993	227.749	12696	0.9989	254.407	11750	0.9989	239.048	11465	0.9963	223.77	11288	0.9938	233.605	9745	0.9985	190.853	11662	0.9967	238.499	9436	0.996	191.864	11675	0.9996	230.199	13140	0.9989	262.007	12050	0.9996	237.391	10975	0.9993	218.29	14403	0.9985	281.647	11438	0.9963	232.056	12206	0.9993	245.081
NM_001031609.2	2396	9434	0.899	220.832	17757	0.9416	394.201	16342	0.9032	373.526	15711	0.8673	364.589	29687	0.9453	660.917	17552	0.9107	414.328	15651	0.9019	349.633	15434	0.9048	360.035	14171	0.9065	328.669	15424	0.9466	346.893	13783	0.8673	313.483	18467	0.8677	414.979	14147	0.8677	320.957	17127	0.9641	382.021	14170	0.9512	327.919	12101	0.8652	277.148
XM_414088.4	11022	9411	0.9946	47.8882	10326	0.9975	49.8318	9697	0.9971	48.1814	9317	0.9932	47.0005	9386	0.9975	45.4243	9207	0.9927	47.2457	9260	0.9976	44.9684	9399	0.9932	47.6623	9644	0.9964	48.623	9371	0.9936	45.8153	10848	0.9949	53.6347	10019	0.9943	48.9418	9279	0.9984	45.7625	10922	0.9982	52.9583	10083	0.9956	50.7239	10616	0.993	52.8539
NM_001031532.1	2438	9406	0.9947	216.383	7673	0.9955	167.404	7313	0.9848	164.272	6714	0.9865	153.121	5889	0.9861	128.847	6987	0.9963	162.092	7965	0.9963	174.867	8092	0.9787	185.514	9091	0.9828	207.216	8104	0.9975	179.123	9042	0.9984	202.11	6933	0.9799	153.11	7197	0.9934	160.468	7456	0.9811	163.442	9794	0.9803	222.746	9250	0.9869	208.202
NM_001007843.1	2403	9383	0.9097	218.998	8878	0.9284	196.515	10014	0.9263	228.221	8846	0.8889	204.682	7675	0.9055	170.37	9931	0.9351	233.746	10233	0.9234	227.932	7777	0.918	180.889	10118	0.9234	233.984	8401	0.9151	188.392	8297	0.8897	188.159	10475	0.9201	234.702	9575	0.9417	216.598	12126	0.9155	269.685	8392	0.886	193.64	10992	0.9126	251.015
NM_001012869.2	4422	9359	0.9955	118.703	10223	0.9916	122.969	9630	0.995	119.264	8646	0.9973	108.713	9350	0.9957	112.787	8903	0.9941	113.873	9233	0.9943	111.759	9609	0.9966	121.454	9326	0.9966	117.198	9767	0.9937	119.022	10872	0.9977	133.982	10089	0.9887	122.842	9003	0.9982	110.672	11116	0.998	134.345	9748	0.9977	122.231	11822	0.995	146.706
XM_003641089.2	12347	9359	0.9819	42.5129	10828	0.9938	46.6468	9580	0.9866	42.4919	9475	0.9917	42.6682	8663	0.9866	37.4261	8832	0.9815	40.4578	10048	0.9931	43.5587	8826	0.9887	39.9536	10676	0.986	48.0499	9300	0.9968	40.5889	9660	0.989	42.6356	8943	0.9806	38.9976	11127	0.9848	48.9876	9216	0.9893	39.8909	10296	0.986	46.2371	9862	0.9772	43.8309
NM_204263.1	1889	9346	0.8359	277.49	44214	0.9291	1244.98	27060	0.8814	784.509	28370	0.9269	835.053	44966	0.8809	1269.76	25743	0.8523	770.782	30178	0.9148	855.097	28357	0.8814	839.038	16556	0.8745	487.044	55982	0.8798	1596.99	17272	0.8819	498.273	56490	0.8814	1610.11	25043	0.8804	720.649	17805	0.8687	503.735	10416	0.8655	305.74	2760	0.7247	80.1777
NM_205328.5	1710	9326	0.8789	305.881	7475	0.8146	232.515	8214	0.8684	263.064	7342	0.7287	238.729	6621	0.8181	206.536	8014	0.7795	265.068	8003	0.9058	250.503	8774	0.8789	286.784	9218	0.9146	299.561	8067	0.7667	254.215	9101	0.8105	290.035	7618	0.8	239.862	7170	0.7889	227.925	9434	0.817	294.844	8970	0.8608	290.857	10637	0.8596	341.35
XM_003640847.2	9215	9326	0.9936	56.7614	9656	0.9939	55.7362	8598	0.9922	51.098	8760	0.9935	52.8561	9764	0.9897	56.5197	7903	0.9942	48.5066	8392	0.9933	48.7447	8389	0.9935	50.8825	8602	0.9939	51.8739	8585	0.9944	50.2031	8726	0.9927	51.6032	8061	0.9816	47.0988	8124	0.9941	47.923	7755	0.9899	44.9758	9391	0.994	56.5067	8026	0.9947	47.7948
NM_001006398.1	5064	9304	0.9919	103.045	10387	0.9919	109.102	10282	0.9951	111.195	10740	0.9931	117.923	9821	0.9921	103.45	9700	0.9953	108.338	9747	0.9927	103.023	10056	0.9955	110.99	10334	0.9929	113.402	10766	0.9929	114.563	10413	0.9927	112.057	9946	0.9893	105.748	10834	0.9935	116.296	10239	0.9927	108.058	9301	0.9913	101.84	10897	0.9931	118.084
XM_422162.4	7976	9294	0.9896	65.3537	7120	0.9842	47.4821	7884	0.9797	54.1332	6819	0.9887	47.5359	5227	0.9886	34.9571	7581	0.9875	53.7583	7898	0.9856	53.0016	8019	0.9759	56.1938	9767	0.988	68.0489	7436	0.9925	50.2388	9598	0.9908	65.5771	6144	0.9753	41.4746	7178	0.9821	48.9201	7632	0.9897	51.1382	9324	0.9847	64.8187	11173	0.9845	76.8708
NM_001122763.1	513	9293	0.9883	1015.99	9766	0.9903	1012.59	9551	0.9766	1019.61	9060	0.9942	981.968	8645	0.9883	898.908	7796	0.9649	859.526	11320	0.9903	1181.1	7805	0.9922	850.372	8538	0.9922	924.877	10527	0.9922	1105.79	9065	0.9493	962.958	10272	0.9532	1078.09	10716	0.9961	1135.49	12080	0.9864	1258.47	8658	0.9942	935.801	11537	0.9922	1234.11
NM_001080117.1	5912	9282	0.997	88.0562	11675	0.9988	105.041	8946	0.9985	82.8699	9657	0.9992	90.8227	10965	0.9981	98.9332	9118	0.9973	87.2308	9564	0.9971	86.5888	8839	0.999	83.5646	9471	0.9976	89.0239	9659	0.9975	88.0406	9640	0.9992	88.8586	9214	0.9975	83.9132	8977	0.999	82.5403	8479	0.9988	76.6483	10124	0.9975	94.9513	8081	0.998	75.008
XM_426179.4	13434	9263	0.8006	38.6722	9474	0.826	37.5114	9804	0.789	39.9669	7272	0.7867	30.0978	7887	0.8187	31.3166	6307	0.8183	26.5535	10364	0.7856	41.2932	9300	0.7779	38.6929	10104	0.7998	41.7958	7008	0.8184	28.1109	10080	0.7908	40.8895	9193	0.7942	36.8441	10229	0.7868	41.3902	11030	0.7948	43.8796	9473	0.8216	39.099	10754	0.799	43.928
NM_001277133.1	8211	9245	0.9783	63.1486	9419	0.9752	61.016	8736	0.9631	58.2665	8712	0.9819	58.9941	10042	0.9713	65.2367	8925	0.9789	61.4776	8867	0.9559	57.8013	8859	0.9709	60.3034	9315	0.9721	63.0423	8904	0.9887	58.4352	9084	0.9839	60.289	8535	0.9687	55.9659	8690	0.9953	57.5298	7147	0.9752	46.5179	10050	0.977	67.8661	7516	0.9663	50.2305
XM_416929.4	9749	9229	0.9801	53.0942	10699	0.9674	58.3738	10500	0.9854	58.9836	9893	0.9765	56.4228	9715	0.9762	53.1558	8868	0.9718	51.4482	9767	0.9832	53.6238	9859	0.9868	56.5231	9796	0.9809	55.8385	10203	0.97	56.3966	10542	0.9703	58.9277	9154	0.9755	50.5553	9306	0.9762	51.8887	9840	0.9773	53.942	9156	0.9792	52.0749	11166	0.9709	62.8513
NM_001031343.1	1838	9191	0.9962	280.459	9609	0.988	278.079	8878	0.994	264.528	8673	0.9837	262.368	9541	0.9864	276.896	7704	0.9777	237.069	10433	0.9978	303.823	8960	0.9973	272.468	9280	0.9837	280.574	10893	0.9978	319.365	9696	0.9967	287.478	8183	0.9848	239.708	8832	0.9973	261.206	8724	0.982	253.666	9004	0.9799	271.627	10662	0.9799	318.324
NM_001006289.1	2709	9182	0.966	190.1	10471	0.9723	205.596	10013	0.9904	202.422	9434	0.9712	193.63	10500	0.9649	206.751	9254	0.9767	193.208	11331	0.9908	223.88	10380	0.9779	214.162	10203	0.9804	209.297	10284	0.9712	204.568	10327	0.9712	207.741	9698	0.9915	192.748	9808	0.9934	196.807	10006	0.9956	197.399	9667	0.9956	197.864	9521	0.9716	192.864
NM_204941.1	6872	9181	0.9542	74.9307	10193	0.9563	78.8958	11093	0.9571	88.4032	9651	0.9531	78.0864	10384	0.9673	80.6026	10257	0.9552	84.4193	10390	0.9534	80.9262	9434	0.9561	76.7302	10797	0.955	87.3102	10212	0.954	80.078	10708	0.9498	84.9145	12386	0.9531	97.043	10475	0.9547	82.8591	11688	0.967	90.897	10154	0.9587	81.9289	13087	0.9629	104.504
NM_001031300.2	3881	9164	0.9534	132.432	10217	0.9536	140.028	10649	0.9549	150.268	9019	0.9539	129.212	8816	0.9451	121.17	8546	0.9701	124.544	10165	0.9583	140.191	9930	0.9624	143.008	10393	0.9629	148.813	9750	0.967	135.377	10087	0.9781	141.636	9860	0.9536	136.788	9285	0.958	130.049	10377	0.966	142.896	9940	0.9809	142.012	10067	0.968	142.342
NM_001031365.1	2109	9125	0.9995	242.666	8833	0.9986	222.775	8952	0.9995	232.459	8333	0.9995	219.69	7908	0.9991	200.013	8505	0.9976	228.088	8768	0.9995	222.526	8733	0.9995	231.441	9734	0.9995	256.484	8390	0.9995	214.373	9665	0.9991	249.737	8226	0.9972	210.004	9635	0.9995	248.339	8700	0.9986	220.463	10146	0.9995	266.748	10668	0.9995	277.577
NM_001030885.1	3515	9098	0.9886	145.169	9482	0.9926	143.486	10709	0.9889	166.85	8566	0.9866	135.5	8600	0.992	130.509	9008	0.9875	144.946	10047	0.99	152.992	8481	0.9895	134.858	9982	0.9883	157.811	9208	0.9869	141.164	10629	0.9912	164.787	11236	0.9869	172.109	10076	0.9869	155.823	11429	0.9844	173.77	9939	0.9923	156.784	10926	0.9903	170.574
NM_001031117.1	3011	9091	0.9993	169.338	10066	0.9973	177.82	8806	0.9997	160.166	8367	0.9997	154.506	8766	0.9993	155.295	8662	0.9987	162.709	9011	0.9973	160.184	9010	0.9983	167.251	9190	0.999	169.609	8902	0.998	159.317	9766	0.999	176.751	10979	0.9987	196.322	8830	0.9987	159.411	10343	0.9977	183.581	8904	0.9993	163.967	10723	0.9977	195.426
XM_424734.4	6738	9073	0.9623	75.5219	11787	0.9497	93.0481	10624	0.9374	86.3494	10182	0.9476	84.0211	11340	0.9725	89.7738	10128	0.9558	85.0153	9771	0.9746	77.6184	10449	0.9314	86.6757	9385	0.9654	77.4013	10665	0.9693	85.2934	10935	0.9245	88.4392	10117	0.9668	80.842	9648	0.9616	77.8351	9972	0.9491	79.094	10287	0.9489	84.6527	8674	0.9328	70.6423
NM_204645.2	9169	9067	0.9955	55.4619	9297	0.9852	53.9332	12165	0.9954	72.6595	7536	0.9916	45.6989	4559	0.996	26.5225	8766	0.9928	54.0734	9506	0.9911	55.4923	10027	0.9966	61.1227	14514	0.9902	87.9651	9236	0.9916	54.2809	13281	0.99	78.9343	8912	0.9839	52.3323	10325	0.9912	61.2121	15021	0.9954	87.5526	10505	0.9963	63.5268	18872	0.9948	112.946
XM_003641078.2	1115	9046	0.8762	455.024	7038	0.6879	335.745	10415	0.8	511.548	7187	0.6879	358.393	4467	0.7408	213.702	7912	0.6906	401.343	8589	0.7596	412.311	7370	0.7596	369.442	10302	0.8341	513.442	10213	0.8135	493.587	9949	0.73	486.252	8334	0.8278	402.434	9184	0.7507	447.741	13672	0.7982	655.314	11043	0.8942	549.155	16304	0.7874	802.409
NM_001006579.1	1020	9041	0.9892	497.129	9304	0.9971	485.182	9793	0.9765	525.797	8358	0.9951	455.605	9058	0.9971	473.696	8563	0.998	474.821	9836	0.9961	516.149	8333	0.9951	456.62	8783	0.999	478.506	9398	0.9971	496.502	8386	0.9971	448.035	9364	0.9784	494.285	8608	0.998	458.745	10768	0.9971	564.192	7745	0.9971	421.022	9684	0.9971	520.992
XM_004937742.1	7951	9023	0.9878	63.6476	11449	0.9989	76.5916	10533	0.9874	72.5492	9662	0.994	67.5666	12756	0.998	85.5777	10569	0.9948	75.1825	9266	0.9892	62.3774	8641	0.9991	60.7429	8384	0.9844	58.5969	11426	0.9854	77.4387	7558	0.9984	51.8015	10039	0.9971	67.9806	8835	0.9901	60.4024	8111	0.9795	54.5186	8271	0.9937	57.6792	5472	0.9881	37.766
XM_001236663.3	1245	9012	0.9855	405.98	7147	0.9839	305.344	8705	0.9888	382.914	6806	0.9823	303.955	6172	0.9823	264.438	7684	0.9928	349.078	7317	0.996	314.572	6595	0.9928	296.073	8474	0.9944	378.237	7016	0.9815	303.673	7455	0.9807	326.314	8189	0.9743	354.142	7017	0.9896	306.374	8761	0.9992	376.077	10211	0.9839	454.76	9166	0.9839	404.005
NM_001199511.1	5135	8960	0.8623	97.8634	9662	0.9289	100.083	9218	0.8915	98.3102	8677	0.8974	93.9541	8618	0.9291	89.5228	8623	0.8617	94.9779	8101	0.8796	84.4413	8314	0.919	90.4947	9680	0.8796	104.756	8497	0.9009	89.1683	9973	0.9519	105.838	9162	0.9159	96.0652	8977	0.897	95.0299	9347	0.9077	97.2801	9422	0.9301	101.739	10619	0.9305	113.48
XM_417505.4	6206	8906	0.9686	80.4866	12711	0.9881	108.944	9758	0.9724	86.1095	10628	0.97	95.2196	11607	0.9927	99.7645	9383	0.9868	85.5135	9446	0.9918	81.4691	9440	0.9824	85.0185	9262	0.994	82.935	10115	0.9892	87.8293	9504	0.9415	83.4548	11191	0.9737	97.0897	9642	0.9596	84.4549	9239	0.9733	79.562	8447	0.9721	75.4699	10088	0.994	89.2011
NM_001031576.1	4813	8877	0.9952	103.443	9476	0.9963	104.724	7690	0.9963	87.5009	10019	0.9967	115.743	8823	0.9958	97.7841	8897	0.9971	104.552	8324	0.9938	92.5706	9218	0.9961	107.047	8227	0.9942	94.9884	9391	0.9963	105.143	8003	0.9969	90.6137	9816	0.9963	109.808	9305	0.9961	105.092	8410	0.9952	93.384	8727	0.9967	100.538	7668	0.9967	87.4265
XM_001236426.3	1028	8837	0.9922	482.13	6375	0.9854	329.854	6578	0.9776	350.431	5962	0.9805	322.467	5343	0.9864	277.242	6616	0.9874	364.005	7549	0.9922	393.055	7345	0.9854	399.349	8047	0.9903	434.997	7192	0.9825	377.001	7429	0.9903	393.817	5860	0.9864	306.917	5932	0.9864	313.673	6802	0.9893	353.619	8625	0.9893	465.21	8014	0.9912	427.792
NM_001006235.1	3029	8750	0.9934	162.017	8586	0.9967	150.774	10774	0.996	194.796	7458	0.9898	136.902	6556	0.9997	115.454	8704	0.9997	162.526	8578	0.9993	151.581	8894	0.9865	164.116	10932	0.999	200.56	10180	0.9901	181.106	9227	0.997	166.004	8252	0.9898	146.682	7786	0.9891	139.728	12882	0.9875	227.288	9428	0.9812	172.585	14304	0.996	259.14
NM_205376.1	4670	8706	0.9931	104.557	12103	0.9979	137.851	11834	0.9964	138.777	10369	0.9704	123.454	12224	0.9874	139.625	10845	0.9771	131.346	9739	0.9859	111.623	9879	0.9805	118.236	10470	0.9985	124.588	10174	0.9979	117.398	11232	0.9976	131.068	11369	0.9846	131.076	10453	0.9824	121.673	10509	0.9985	120.264	10224	0.9987	121.391	9692	0.9863	113.887
NM_001082418.2	2974	8701	0.9993	164.09	6382	0.9997	114.143	8449	0.998	155.585	7139	0.9993	133.47	5418	0.999	97.1775	7224	0.9987	137.386	6810	0.9987	122.564	8521	0.9993	160.141	8041	0.999	150.25	6600	0.9987	119.588	7634	0.999	139.884	7288	0.9973	131.942	6578	0.9983	120.233	7817	0.9983	140.473	7721	0.9963	143.951	8719	0.9993	160.88
XM_423491.4	4390	8675	0.9938	110.83	6047	0.9813	73.2674	6633	0.9815	82.7461	7689	0.9806	97.3849	5781	0.9841	70.2435	6136	0.9952	79.0543	7887	0.9945	96.1621	6668	0.9959	84.8955	7306	0.9888	92.4826	6409	0.9929	78.6704	6819	0.9856	84.6473	8283	0.9822	101.587	6028	0.9968	74.6411	6493	0.9813	79.0448	7840	0.9822	99.0227	7254	0.9822	90.6755
XM_420738.4	10609	8671	0.9479	45.8403	11838	0.9585	59.3525	10207	0.9558	52.6897	10659	0.9482	55.8635	10068	0.9498	50.6217	8856	0.9567	47.2137	9629	0.9473	48.5807	10497	0.9647	55.3024	10049	0.9564	52.6373	10284	0.9537	52.2364	10789	0.9581	55.4196	9508	0.9548	48.2537	11633	0.9622	59.6055	12328	0.9474	62.1027	9603	0.9525	50.1898	11777	0.9493	60.9168
XM_415358.4	6121	8671	0.9551	79.451	7818	0.95	67.9373	6732	0.9632	60.2315	7955	0.9632	72.2611	7567	0.9309	65.943	7820	0.9531	72.2585	7699	0.9726	67.3238	7299	0.9564	66.6491	8190	0.9557	74.3544	8067	0.9471	71.0191	8144	0.9531	72.5057	7853	0.9494	69.0764	7450	0.9678	66.1612	7131	0.9534	62.2616	7091	0.9574	64.2345	7508	0.9474	67.3098
XM_418807.4	5401	8622	0.9913	89.5337	7385	0.9896	72.7296	8155	0.9937	82.6898	6260	0.9939	64.4446	3123	0.9935	30.8436	6363	0.9894	66.6335	6761	0.9898	67.0029	8149	0.9906	84.3303	10857	0.9904	111.707	8040	0.9943	80.2172	10295	0.9904	103.875	6576	0.9931	65.5547	6930	0.9911	69.7475	9993	0.9937	98.8813	8159	0.993	83.7618	14431	0.9937	146.622
NM_001199646.1	6630	8620	0.9985	72.92	9070	0.9991	72.7661	9221	0.9989	76.167	7658	0.9861	64.2227	6093	0.9873	49.0214	8360	0.9989	71.3177	9609	0.9976	77.5749	9356	0.9899	78.8733	11114	0.9955	93.1541	8479	0.9965	68.9154	10630	0.9908	87.3729	7896	0.9817	64.1224	8454	0.9983	69.3135	10073	0.9908	81.1966	9779	0.9814	81.7832	13216	0.9991	109.386
XM_001231963.3	4809	8577	0.8825	100.031	6922	0.9152	76.5618	6830	0.9116	77.78	7651	0.8946	88.4606	7252	0.8842	80.4397	6669	0.9135	78.4351	7894	0.9033	87.8616	8060	0.8977	93.6772	8075	0.9303	93.311	6800	0.9137	76.1973	7903	0.8939	89.5559	7735	0.9145	86.6008	7521	0.8908	85.014	7807	0.9141	86.7605	7133	0.8971	82.2433	6545	0.8942	74.6847
XM_001231649.3	2122	8559	0.9515	226.22	7102	0.9934	178.021	8561	0.9783	220.944	7717	0.9449	202.204	6584	0.9779	165.505	9024	0.9449	240.524	8143	0.9411	205.398	8602	0.9265	226.573	9449	0.9934	247.449	8444	0.9934	214.431	8646	0.9901	222.038	8851	0.9788	224.576	7715	0.9849	197.633	10386	0.9948	261.574	9268	0.9807	242.172	10074	0.9246	260.515
NM_001031504.1	5888	8558	0.9227	81.5187	6398	0.9421	57.7978	8076	0.9193	75.1157	6824	0.9212	64.4403	6186	0.9212	56.0415	6350	0.9205	60.9973	7896	0.9416	71.7788	6734	0.9351	63.9232	7041	0.9243	66.4525	7937	0.9307	72.6397	7149	0.9457	66.1659	6815	0.9258	62.3181	7393	0.9266	68.2531	7025	0.9219	63.7633	7002	0.9276	65.9382	8641	0.9397	80.5328
NM_205491.1	2389	8539	0.9987	200.467	9353	0.9452	208.243	9053	0.9573	207.529	9282	0.9795	216.029	9635	0.9494	215.131	10568	0.9263	250.196	8170	0.9732	183.047	7407	0.9736	173.292	8006	0.9736	186.228	9194	0.9711	207.383	9267	0.987	211.388	8347	0.9427	188.118	8378	0.9707	190.631	9310	0.9828	208.27	11771	0.9728	273.2	8411	0.9665	193.2
XM_416616.4	685	8535	0.835	698.821	7131	0.8131	553.726	7516	0.9358	600.895	7128	0.8073	578.58	8640	0.9212	672.807	7514	0.7927	620.419	7967	0.8044	622.531	6496	0.8161	530.04	7189	0.819	583.207	8468	0.7912	666.156	6507	0.7942	517.663	6613	0.7912	519.786	7180	0.7971	569.775	9059	0.8058	706.777	8691	0.7912	703.497	8327	0.7927	667.075
NM_001006260.1	1628	8500	0.9939	292.831	9165	0.9939	299.442	9692	0.9939	326.033	8451	0.9982	288.629	7781	0.9939	254.946	8614	0.9932	299.264	9248	0.9926	304.054	8879	0.9939	304.834	9137	0.9982	311.885	9414	0.9982	311.606	9897	0.9945	331.288	8861	0.9939	293.052	8935	0.9939	298.339	11300	0.9982	370.951	7525	0.9939	256.292	11761	0.9939	396.43
NM_001030833.1	477	8497	0.9979	999.079	7438	0.9895	829.417	5895	0.9937	676.811	6963	0.9937	811.642	8445	0.9748	944.385	6689	0.9958	793.136	8543	0.9958	958.625	6017	0.9727	705.042	6927	0.9748	806.997	7690	0.9979	868.747	6118	0.9832	698.953	5681	0.9769	641.243	7245	0.9916	825.637	5804	0.9769	650.282	7987	0.9958	928.428	5996	0.9937	689.795
NM_204259.1	727	8481	0.9725	654.283	17637	0.967	1290.4	7863	0.9766	592.32	13794	0.9807	1054.98	43289	0.9821	3176.22	20648	0.9821	1606.38	14174	0.9917	1043.55	10208	0.9807	784.801	7514	0.923	574.357	13572	0.9959	1005.99	10325	0.9807	773.949	12607	0.9794	933.67	8666	0.978	647.968	7407	0.9725	544.503	10710	0.9807	816.842	2216	0.9629	167.268
XM_004950957.1	16186	8411	0.9725	29.1448	7086	0.982	23.2861	7021	0.9732	23.7554	6828	0.9729	23.4553	6384	0.9689	21.0388	7193	0.9711	25.1348	6616	0.9738	21.8783	7747	0.9751	26.7515	7509	0.9784	25.7803	6913	0.9748	23.0151	7725	0.9799	26.0085	7745	0.9732	25.7631	6803	0.9742	22.8471	6556	0.975	21.6467	7214	0.9814	24.7127	5608	0.9764	19.0128
NM_001030993.1	5224	8382	0.9728	89.9906	9193	0.9879	93.6029	8452	0.9832	88.6051	8386	0.9883	89.2562	8550	0.9812	87.3033	8129	0.9753	88.0113	8968	0.9782	91.886	8044	0.9845	86.0642	9350	0.9916	99.4612	8250	0.9916	85.1013	8985	0.9877	93.7285	8515	0.9864	87.7602	9325	0.9856	97.032	8309	0.9906	85.0037	8498	0.9879	90.1979	8236	0.9755	86.5147
XM_413879.4	10271	8368	0.9887	45.6943	7924	0.9959	41.0362	7808	0.9912	41.6322	7584	0.9989	41.0556	7858	0.9823	40.81	7708	0.9901	42.4457	7695	0.9982	40.1008	7072	0.9989	38.4842	7685	0.9938	41.5792	8117	0.9946	42.5861	6958	0.9982	36.9172	7321	0.9927	38.3773	7182	0.9892	38.0104	7822	0.998	40.7003	8394	0.9835	45.3147	6668	0.9911	35.6254
XM_003641853.2	4491	8325	0.9426	103.967	10517	0.9773	124.562	10187	0.9198	124.224	9030	0.9537	111.797	9693	0.9488	115.128	9122	0.9735	114.882	9670	0.9568	115.25	9031	0.9572	112.395	10129	0.9704	125.334	9287	0.978	111.434	9199	0.9276	111.623	9665	0.9633	115.871	9376	0.9419	113.486	9728	0.9793	115.764	9346	0.9586	115.389	8083	0.9523	98.7657
XM_003640669.2	3948	8273	0.9823	117.527	6893	0.9711	92.868	7226	0.9835	100.236	6035	0.9815	84.9937	5927	0.9858	80.0803	6948	0.9795	99.5376	6766	0.9797	91.7301	8545	0.9782	120.973	9023	0.9795	127.004	6572	0.9861	89.7028	8257	0.9823	113.973	7162	0.9747	97.6728	5845	0.9838	80.4779	7253	0.9813	98.1822	7321	0.981	102.82	8550	0.984	118.841
XM_004943153.1	856	8251	0.7886	540.612	8797	0.986	546.633	9135	0.7956	584.436	9188	0.9241	596.807	6572	0.9299	409.535	7765	0.8248	513.065	9142	0.7909	571.642	6316	0.9136	412.403	7302	0.9346	474.038	7820	0.9509	492.287	7636	0.9836	486.126	13090	0.8984	823.346	9265	0.785	588.357	9192	0.8867	573.89	9030	0.8937	584.921	11738	0.9346	752.484
NM_001012535.2	1962	8248	0.9878	235.778	7377	0.9888	199.994	6354	0.9837	177.358	6697	0.9857	189.788	8175	0.9842	222.257	6939	0.9913	200.033	7121	0.9903	194.267	5504	0.9898	156.795	8014	0.9832	226.984	6901	0.9837	189.539	5294	0.9888	147.042	5684	0.9832	155.981	6335	0.9893	175.516	5556	0.9934	151.341	10929	0.9908	308.862	7111	0.9857	198.888
NM_001030583.1	2192	8205	0.8362	209.938	9665	0.8422	234.529	8836	0.901	220.758	8764	0.8362	222.305	8533	0.8408	207.649	8037	0.8362	207.376	8951	0.9115	218.569	8014	0.8358	204.344	8578	0.8376	217.466	9673	0.9088	237.797	9362	0.8613	232.747	9645	0.9507	236.907	10197	0.8777	252.872	10104	0.8773	246.346	8511	0.8353	215.29	10361	0.8458	259.381
NM_205486.1	1083	8194	0.9686	424.346	5310	0.9751	260.796	7614	0.9695	385.023	4870	0.916	250.027	3147	0.9187	155.002	5661	0.9926	295.644	7721	0.9935	381.594	7669	0.9889	395.789	9723	0.9926	498.904	6444	0.9898	320.636	9211	0.9926	463.484	6193	0.9935	307.885	6865	0.9695	344.573	8360	0.9206	412.544	8800	0.9695	450.544	14326	0.9889	725.894
NM_204210.1	6217	8194	0.9897	73.921	10061	0.9977	86.0787	8628	0.9981	76.0031	8680	0.9976	77.6292	9698	0.9958	83.2087	8545	0.9979	77.7384	8606	0.9957	74.093	8999	0.9945	80.9034	8315	0.9961	74.3235	9213	0.9855	79.8556	9962	0.9986	87.3218	9047	0.9961	78.3502	8937	0.996	78.1412	9569	0.9977	82.258	9430	0.9974	84.1035	8427	0.9981	74.3822
XM_420198.4	6132	8181	0.9728	74.8268	7790	0.9744	67.5726	7043	0.9752	62.901	7205	0.9708	65.3308	6949	0.9702	60.4488	6924	0.9687	63.8645	6303	0.9718	55.0176	7658	0.9733	69.8018	7811	0.9764	70.7864	6805	0.9713	59.8014	7497	0.9677	66.6258	7460	0.9742	65.5018	6635	0.9744	58.8177	6478	0.9702	56.4587	8292	0.9713	74.9791	7122	0.9677	63.7348
NM_001031401.1	2586	8175	0.9903	177.301	7975	0.9907	164.035	7019	0.9861	148.645	7235	0.9872	155.559	6827	0.9915	140.822	7926	0.9884	173.353	7192	0.9872	148.86	7760	0.9903	167.721	6736	0.9884	144.75	7882	0.9907	164.245	7452	0.9872	157.037	7367	0.9896	153.383	5985	0.9876	125.807	7882	0.9899	162.892	7772	0.9857	166.643	7347	0.9884	155.904
NM_001012580.1	4809	8152	0.9896	95.0741	8535	0.963	94.4026	9644	0.9811	109.826	7912	0.9624	91.4783	6982	0.9578	77.4449	7965	0.9834	93.6776	8801	0.9634	97.9567	8003	0.9638	93.0147	9740	0.9636	112.551	8149	0.9819	91.3135	10229	0.9632	115.914	9549	0.9626	106.91	9009	0.9873	101.834	10145	0.9798	112.743	8789	0.9811	101.337	9655	0.963	110.173
NM_001006425.1	1436	8151	0.9951	318.353	6873	0.9937	254.582	7702	0.9903	293.732	6217	0.9937	240.72	6028	0.9882	223.917	6521	0.9993	256.841	7883	0.9944	293.828	7296	0.9944	283.977	9392	0.9896	363.453	6617	0.9958	248.309	8084	0.9944	306.781	7426	0.9958	278.43	7394	0.9909	279.895	6650	0.9889	247.491	8018	0.9903	309.596	7811	0.9812	298.489
NM_204208.1	3507	8147	0.9575	130.291	5966	0.9361	90.4863	9099	0.9578	142.089	5749	0.9304	91.1471	4113	0.9578	62.5591	5829	0.9361	94.0076	7555	0.9472	115.307	6341	0.935	101.059	10961	0.9578	173.684	6581	0.9604	101.121	9087	0.9524	141.202	7343	0.9547	112.734	7158	0.949	110.949	7078	0.9578	107.862	8556	0.9581	135.275	8151	0.953	127.542
NM_001012602.1	2347	8143	0.9898	194.592	8319	0.9876	188.536	9741	0.9902	227.296	9412	0.9987	222.975	8057	0.9893	183.117	8743	0.9889	210.694	8023	0.9898	182.97	7041	0.9974	167.677	7193	0.9872	170.311	7862	0.9813	180.512	9002	0.9902	209.018	9280	0.9902	212.888	8094	0.994	187.465	9544	0.9898	217.325	7924	0.9617	187.204	8699	0.9893	203.392
NM_001031112.1	3635	8143	0.9978	125.641	11469	0.9835	167.825	10363	0.9904	156.129	10415	0.989	159.309	11790	0.9824	173.012	9200	0.9901	143.149	10229	0.9972	150.621	9207	0.9904	141.569	9122	0.9904	139.454	12642	0.989	187.412	9264	0.9788	138.884	8744	0.984	129.516	9523	0.9904	142.409	9943	0.9904	146.186	9145	0.9788	139.496	8191	0.9906	123.654
NM_205311.1	845	8123	0.9988	539.154	4966	0.9988	312.597	6748	0.9976	437.341	5836	0.9988	384.012	3090	0.9953	195.061	5489	0.9953	367.402	8164	0.9988	517.134	6505	0.9976	430.273	9747	0.9964	641.002	5249	0.9988	334.738	8100	0.9988	522.378	8512	0.9976	542.364	7383	0.9988	474.947	7294	0.9941	461.319	8296	0.9953	544.371	8793	0.9964	571.028
XM_003641774.2	5951	8112	0.9903	76.4523	10572	0.9956	94.4936	8994	0.9953	82.7685	8884	0.9941	83.0052	11845	0.9931	106.173	8772	0.9911	83.3707	8867	0.9931	79.7524	8348	0.9961	78.4054	8506	0.9943	79.4293	10265	0.9919	92.9511	7256	0.9965	66.4453	8867	0.996	80.2238	8374	0.9948	76.4914	7963	0.9827	71.512	8434	0.9906	78.5827	7253	0.9914	66.8813
NM_204603.1	2721	8049	0.9563	165.908	8367	0.9504	163.56	8842	0.9048	177.961	7500	0.9511	153.257	6044	0.9548	118.485	6896	0.968	143.342	9290	0.9677	182.744	7384	0.9596	151.676	9194	0.9471	187.768	8114	0.9508	160.691	8720	0.9621	174.64	8325	0.9478	164.73	8754	0.9305	174.883	9087	0.9232	178.478	7915	0.9868	161.289	8662	0.9772	174.689
NM_001174059.1	9426	8038	0.9906	47.827	6473	0.9888	36.5269	8121	0.9861	47.1829	7659	0.9892	45.1784	6444	0.9897	36.4666	6517	0.9853	39.1043	7774	0.9818	44.1442	7366	0.9876	43.6775	9153	0.991	53.9611	8239	0.9979	47.1013	7955	0.9986	45.9907	5956	0.998	34.0207	7259	0.982	41.8619	7348	0.9883	41.6614	6908	0.9963	40.6357	8083	0.9981	47.0567
NM_001006578.2	5802	8002	0.9976	77.3524	7675	0.9938	70.3616	7584	0.9953	71.5851	5971	0.9917	57.221	6274	0.9859	57.6812	6560	0.9936	63.9485	7328	0.9935	67.6028	7734	0.996	74.5041	8614	0.9952	82.5035	7385	0.9936	68.5896	8904	0.9948	83.6304	7378	0.9917	68.4664	7638	0.996	71.5602	7392	0.9926	68.089	7759	0.9955	74.15	8382	0.9974	79.2769
NM_001006488.1	1908	7996	0.9838	235.043	7891	0.9879	219.983	7516	0.9848	215.73	6938	0.9885	202.182	8482	0.9942	237.131	7272	0.99	215.566	8429	0.9921	236.458	7113	0.99	208.366	6448	0.99	187.798	9409	0.9869	265.736	7678	0.9738	219.294	7639	0.989	215.563	7875	0.9853	224.358	8323	0.9906	233.128	7770	0.9848	225.801	7200	0.9869	207.077
XM_419762.4	4450	7973	0.9996	100.488	8828	0.9993	105.521	9197	0.9996	113.185	8644	0.9991	108.004	6870	0.9989	82.3501	7788	0.9996	98.9853	7945	0.9991	95.5632	7897	0.9989	99.1872	9407	0.9996	117.472	6521	0.9989	78.9659	11218	0.9991	137.376	11053	0.9996	133.732	8743	0.9996	106.8	8744	0.9993	105.013	8699	0.9996	108.391	8744	0.9998	107.827
NM_001012529.1	6300	7958	0.9952	70.8461	8809	0.9967	74.374	9160	0.9946	79.6264	8490	0.9968	74.9296	7966	0.997	67.4477	8410	0.9944	75.5023	8580	0.9944	72.896	8018	0.999	71.1343	9286	0.9962	81.9093	8833	0.9975	75.5532	9054	0.9963	78.3171	9364	0.9946	80.0271	9682	0.9965	83.5399	10114	0.9957	85.7975	9618	0.9965	84.6501	10066	0.9973	87.6785
XM_420407.4	3941	7919	0.9688	112.698	9234	0.9663	124.629	8554	0.9655	118.868	7704	0.9609	108.692	7147	0.9698	96.7353	7714	0.9543	110.708	8157	0.9655	110.785	8236	0.9696	116.806	8318	0.9594	117.289	8606	0.9668	117.674	9947	0.9663	137.544	8494	0.9518	116.044	9243	0.9665	127.49	9445	0.9728	128.082	8912	0.9652	125.387	10483	0.9566	145.967
NM_204471.1	4034	7902	0.9467	109.864	7673	0.9412	101.173	7306	0.966	99.185	6453	0.9338	88.9431	6721	0.9353	88.8721	6721	0.9522	94.2329	6830	0.9487	90.6237	7408	0.9522	102.64	8248	0.967	113.621	6293	0.9616	84.0635	8154	0.9517	110.152	7796	0.9678	104.052	6903	0.9581	93.0189	7374	0.942	97.6921	8225	0.9519	113.053	8913	0.9616	121.245
NM_205047.1	638	7892	0.9922	693.776	5804	0.9937	483.885	5916	0.9875	507.82	5746	0.9937	500.762	6150	0.9906	514.188	5231	0.9922	463.734	7880	0.9984	661.093	6079	0.9922	532.556	5273	0.9922	459.285	8368	0.9906	706.783	6091	0.9922	520.265	5294	0.9937	446.765	7111	0.9937	605.87	6086	0.9875	509.805	7345	0.989	638.343	7080	0.9843	608.961
XM_004945666.1	624	7891	0.9679	709.251	11928	0.9728	1016.76	10033	0.9792	880.539	11555	0.9776	1029.61	14996	0.9503	1281.91	15346	0.9808	1390.96	10704	0.9696	918.16	10409	0.9471	932.348	6958	0.9151	619.648	14106	0.9728	1218.16	9807	0.9776	856.463	10580	0.9647	912.888	8366	0.8894	728.79	10238	0.9856	876.845	7966	0.9503	707.846	3832	0.9776	336.99
XM_414360.4	2032	7862	0.9902	217.001	8143	0.9813	213.155	8129	0.9887	219.087	8250	0.9852	225.744	8518	0.9887	223.605	6945	0.9803	193.309	8217	0.9941	216.444	7389	0.9921	203.243	7726	0.9838	211.289	8187	0.9916	217.113	8276	0.9828	221.949	8129	0.9847	215.392	8358	0.9867	223.588	9833	0.9902	258.616	7418	0.9803	202.417	10013	0.9887	270.407
NM_001030789.1	3365	7837	0.9899	130.622	7654	0.9905	120.987	11070	0.9944	180.163	8973	0.9869	148.265	7111	0.9899	112.723	8854	0.9842	148.819	7471	0.9872	118.837	7446	0.9872	123.678	9771	0.9926	161.361	7914	0.9902	126.735	7967	0.9908	129.023	8347	0.9988	133.555	7550	0.9884	121.964	10000	0.9887	158.821	9004	0.9905	148.366	11772	0.9926	191.974
NM_001031096.1	5430	7835	0.9945	80.9267	7167	0.9945	70.2058	7569	0.9923	76.338	7307	0.9926	74.8214	6532	0.9936	64.1673	7036	0.9961	73.2876	7112	0.995	70.105	7754	0.9952	79.8141	9053	0.9954	92.6484	6952	0.9939	68.9915	7886	0.9945	79.1432	8028	0.9913	79.602	7137	0.9963	71.4472	7310	0.9974	71.9465	7679	0.9954	78.413	7628	0.995	77.0881
NM_001004429.2	2857	7805	0.9944	153.22	7948	0.9933	147.973	9084	0.9853	174.128	7092	0.9849	138.021	4644	0.9842	86.7061	6744	0.9849	133.509	8467	0.9912	158.627	7642	0.9863	149.503	10060	0.9849	195.674	8721	0.9849	164.491	9720	0.9937	185.401	8196	0.9856	154.457	8940	0.9958	170.097	11505	0.9926	215.213	8618	0.9863	167.255	14116	0.9853	271.13
NM_001039267.1	2440	7762	0.9779	178.417	5962	0.993	129.968	6758	0.9885	151.681	6014	0.9721	137.044	5115	0.9939	111.821	7162	0.9877	166.016	5998	0.975	131.575	7164	0.9939	164.104	8106	0.9738	184.613	6024	0.9881	133.039	7585	0.9717	169.404	6796	0.9881	149.962	5360	0.9742	119.411	6795	0.9779	148.831	6730	0.9934	152.936	6990	0.966	157.204
NM_001007822.1	4457	7761	0.9915	97.6625	11743	0.993	140.143	10070	0.9863	123.734	10901	0.9834	135.991	11288	0.9823	135.096	8917	0.987	113.157	11048	0.9805	132.678	9621	0.9825	120.651	9064	0.9944	113.011	10503	0.9823	126.986	10963	0.9915	134.043	10739	0.9821	129.729	11139	0.9937	135.854	9612	0.9827	115.256	10042	0.9926	124.928	8942	0.9838	110.095
NM_001007963.1	3675	7715	0.9532	117.742	8897	0.9507	128.772	8719	0.9494	129.931	8061	0.957	121.96	7958	0.9589	115.509	7827	0.9652	120.46	9115	0.9532	132.757	8193	0.9469	124.606	8793	0.9537	132.961	9682	0.951	141.969	9212	0.9521	136.601	9731	0.9529	142.566	10022	0.9554	148.24	10113	0.938	147.067	8999	0.9546	135.775	9900	0.9524	147.827
NM_001031083.1	3335	7701	0.9736	129.51	6905	0.9772	110.129	7669	0.9877	125.935	7051	0.9649	117.555	6173	0.982	98.7343	7564	0.9784	128.28	6979	0.9859	112.009	5832	0.9925	97.7406	7244	0.9772	120.706	8015	0.9985	129.507	7247	0.9868	118.418	7007	0.9808	113.123	7121	0.9871	116.069	8118	0.9784	130.091	8936	0.9619	148.57	8960	0.9874	147.431
NM_001199325.1	1992	7664	0.9287	215.784	7546	0.9237	201.494	9691	0.9111	266.429	6931	0.9232	193.461	6179	0.9372	165.461	8616	0.9413	244.636	8134	0.9172	218.56	8304	0.9443	232.998	9438	0.9257	263.291	8258	0.9468	223.394	9058	0.9383	247.799	9717	0.9267	262.639	8063	0.9227	220.027	10785	0.9091	289.35	8404	0.9217	233.927	12070	0.9483	332.502
XM_419507.4	6890	7629	0.9864	62.1014	8658	0.9922	66.8396	6849	0.9894	54.439	7599	0.9824	61.323	6293	0.9785	48.7199	7491	0.9862	61.4929	7510	0.9804	58.3415	7550	0.9923	61.2465	7880	0.9866	63.5553	7435	0.9951	58.1497	7567	0.9945	59.8496	8875	0.989	69.353	8279	0.9882	65.3173	7248	0.9939	56.2201	7738	0.99	62.272	7886	0.9874	62.8079
NM_204141.1	470	7591	0.983	905.845	7209	0.9957	815.854	9878	0.9681	1150.99	8363	0.9702	989.352	6539	0.983	742.132	9764	0.983	1174.99	9923	0.9851	1130.06	8247	0.9894	980.735	9899	0.9915	1170.41	9597	0.9957	1100.33	8038	0.9851	931.981	8605	0.9979	985.756	8710	0.9617	1007.37	14896	0.9851	1693.81	10928	0.9979	1289.22	11101	0.9617	1296.11
NM_001031019.1	3549	7587	0.9808	119.899	9030	0.9766	135.337	8215	0.9786	126.766	8157	0.9786	127.794	9752	0.9766	146.573	8579	0.978	136.721	8198	0.976	123.64	8185	0.98	128.904	7970	0.9797	124.795	7815	0.9775	118.661	7646	0.9775	117.405	9346	0.9834	141.787	9321	0.9777	142.766	8516	0.976	128.24	7354	0.976	114.895	6456	0.9789	99.8238
NM_001031556.1	1687	7534	0.9893	250.474	6339	0.9798	199.867	6852	0.9893	222.436	6283	0.9508	207.08	5258	0.9864	166.254	6697	0.9798	224.528	6181	0.965	196.11	7361	0.9923	243.879	7727	0.9947	254.531	6748	0.9632	215.549	7267	0.9395	234.745	6053	0.9899	193.184	6390	0.9733	205.899	6557	0.9846	207.722	6718	0.9644	220.805	6662	0.9715	216.704
XM_419091.3	3855	7534	0.9808	109.611	8879	0.9922	122.511	6624	0.9416	94.1018	8505	0.994	122.669	9520	0.9829	131.729	8254	0.9912	121.1	7027	0.9684	97.5669	7702	0.9489	111.669	8560	0.9792	123.394	7855	0.9813	109.801	8251	0.979	116.638	8071	0.9611	112.725	8294	0.9741	116.952	7965	0.9785	110.422	8610	0.9852	123.84	6352	0.979	90.4197
NM_204643.1	3151	7519	0.9537	133.833	8295	0.9746	140.024	8528	0.9711	148.218	7095	0.9591	125.196	6606	0.9594	111.83	5964	0.9737	107.052	7802	0.9654	132.53	7852	0.9591	139.279	9213	0.9673	162.479	7936	0.973	135.718	8471	0.9419	146.502	7457	0.9686	127.418	8629	0.9784	148.861	7975	0.9508	135.262	6640	0.9768	116.843	9288	0.9254	161.752
XM_422357.3	5115	7508	0.9971	82.3249	9544	0.9967	99.2476	8115	0.9975	86.8851	8608	0.9885	93.5714	9339	0.9826	97.3918	8283	0.9957	91.5897	8418	0.992	88.0887	7578	0.9932	82.8061	7560	0.9975	82.1337	9878	0.9977	104.066	7750	0.9978	82.5682	8043	0.9947	84.662	8166	0.9801	86.7827	8127	0.9971	84.9136	7877	0.9883	85.3883	6877	0.9889	73.7785
NM_001030871.2	2319	7456	0.994	180.326	7216	0.9927	165.513	8269	0.9948	195.279	7123	0.9897	170.785	6788	0.9927	156.138	8607	0.9879	209.921	6067	0.9909	140.033	7370	0.9948	177.632	8460	0.9961	202.728	6494	0.9914	150.903	7509	0.9931	176.457	7704	0.994	178.868	6419	0.9875	150.465	7849	0.9918	180.886	9381	0.9948	224.301	8351	0.9944	197.613
NM_001277583.1	2798	7441	0.9543	149.154	7977	0.9711	151.645	8358	0.9993	163.59	6779	0.9664	134.711	7658	0.9675	145.994	7132	0.9675	144.168	8215	0.9632	157.151	7154	0.9675	142.907	8100	0.9946	160.873	7405	0.9678	142.614	7847	0.9682	152.831	7557	0.966	145.418	8396	0.9685	163.115	7681	0.9675	146.711	8691	0.9682	172.229	8101	0.975	158.879
NM_001006133.1	2602	7404	0.9785	159.592	5841	0.9731	119.403	6304	0.9827	132.682	6602	0.9762	141.077	3622	0.9577	74.2521	4693	0.9481	102.011	5538	0.98	113.921	6564	0.9766	140.999	6956	0.9789	148.558	5195	0.9796	107.588	6166	0.9708	129.138	7052	0.9716	145.922	6186	0.9666	129.233	8159	0.9739	167.58	6972	0.9823	148.571	6982	0.9854	147.248
XM_415079.4	6488	7385	0.9909	63.8399	8154	0.9903	66.849	8485	0.9897	71.6215	7323	0.9971	62.7574	6996	0.9985	57.5184	8032	0.9915	70.0192	6050	0.9965	49.9116	8326	0.9914	71.7264	7748	0.9958	66.3627	7467	0.9952	62.0184	8994	0.9957	75.5438	8534	0.9954	70.8203	6919	0.9991	57.9698	9987	0.9958	82.2653	7494	0.9958	64.0451	11097	0.9941	93.858
NM_001006209.1	2089	7383	0.9809	198.22	7596	0.9761	193.411	8012	0.9866	210.041	6030	0.9713	160.496	3248	0.9545	82.9364	6031	0.9852	163.288	7263	0.9971	186.095	7147	0.9971	191.222	11162	0.9986	296.926	7214	0.9871	186.09	9246	0.9899	241.197	6592	0.9636	169.901	7803	0.9952	203.045	10217	0.9947	261.383	7913	0.9895	210.032	15805	0.9933	415.177
NM_204542.2	3282	7363	0.9528	125.826	6988	0.9756	113.253	8053	0.9741	134.376	7537	0.9814	127.687	5845	0.9546	94.9978	6231	0.9558	107.38	7859	0.9802	128.17	6084	0.9497	103.611	7865	0.9628	133.17	6491	0.9546	106.576	8079	0.9817	134.145	9366	0.9744	153.65	7852	0.9549	130.05	7186	0.9473	117.015	7965	0.9729	134.564	5578	0.9671	93.2646
NM_001199416.1	11319	7329	0.9956	36.3153	7889	0.9959	37.0723	7435	0.9898	35.9729	7199	0.9933	35.3631	7100	0.9978	33.4594	6872	0.9962	34.3384	7636	0.9935	36.1089	7568	0.9956	37.3703	7407	0.9939	36.3646	6834	0.9932	32.5351	8206	0.9953	39.5076	7762	0.9898	36.9217	8070	0.9931	38.7556	8074	0.993	38.1218	7645	0.9924	37.4501	7985	0.9959	38.7118
XM_414907.4	12238	7321	0.9987	33.5516	8183	0.9962	35.5662	7433	0.999	33.2626	7546	0.9889	34.2841	7668	0.994	33.4225	7232	0.9972	33.4235	8395	0.9981	36.717	7654	0.994	34.9568	7931	0.9993	36.0133	7402	0.9887	32.593	7673	0.994	34.1674	7242	0.9936	31.8614	8526	0.9943	37.8708	7436	0.9926	32.4729	7904	0.9997	35.8113	6958	0.9966	31.1997
NM_001006357.2	2185	7299	0.9863	187.355	5535	0.9945	134.741	5932	0.9963	148.68	5839	0.9977	148.584	4057	0.9973	99.0424	5306	0.9959	137.347	6177	0.9922	151.315	3940	0.9913	100.786	5404	0.9973	137.439	4870	0.9963	120.105	6188	0.9973	154.332	5711	0.995	140.727	5145	0.9881	127.998	4755	0.9922	116.303	7350	0.9995	186.517	5842	0.9954	146.719
NM_001006487.1	1970	7292	0.9746	207.603	8360	0.9797	225.723	7297	0.9279	202.852	8245	0.9553	232.708	7275	0.9563	196.986	8036	0.9787	230.716	7738	0.9787	210.242	6885	0.9807	195.34	6950	0.9299	196.049	8107	0.9797	221.758	7301	0.9812	201.964	9621	0.9299	262.948	8588	0.9787	236.971	8294	0.9868	225.004	7643	0.9787	215.12	6725	0.9792	187.328
NM_001008444.1	1774	7291	0.9831	230.508	3808	0.9994	114.177	6246	0.9983	192.819	4504	0.9949	141.166	3393	0.9932	102.023	4934	0.9949	157.308	4505	0.9961	135.925	4930	0.9949	155.327	5902	0.9944	184.88	4681	0.9831	142.19	5826	0.9966	178.967	4560	0.991	138.397	4965	0.9989	152.137	4809	0.9989	144.875	5963	0.9983	186.378	5374	0.9983	166.234
NM_204570.2	3105	7287	0.9842	131.625	6032	0.9855	103.332	6896	0.9858	121.629	6422	0.9833	114.999	6202	0.9829	106.546	6371	0.9842	116.051	6920	0.9791	119.289	6773	0.9858	121.919	6628	0.9862	118.622	6901	0.9855	119.767	6880	0.9961	120.749	5929	0.9813	102.81	7140	0.952	124.999	7383	0.9868	127.076	7263	0.9842	129.699	6255	0.9813	110.546
NM_001005796.2	2565	7278	0.991	159.139	5414	0.9832	112.271	5602	0.9914	119.607	4752	0.9813	103.009	5254	0.9821	109.262	5525	0.9918	121.829	5390	0.9899	112.476	5998	0.9786	130.699	6126	0.9938	132.719	5658	0.9805	118.867	5998	0.9914	127.431	5618	0.9914	117.926	4559	0.9813	96.6166	5242	0.9801	109.22	6147	0.9926	132.88	5752	0.9825	123.058
XM_414320.4	7616	7277	0.9817	53.5893	6758	0.9731	47.1983	6464	0.9824	46.4811	6732	0.9701	49.1477	5589	0.9812	39.1449	6170	0.9827	45.8208	7343	0.9856	51.6064	6171	0.9798	45.2879	7096	0.9867	51.7764	6590	0.9883	46.6277	7604	0.9791	54.4092	6703	0.9825	47.3869	7070	0.9793	50.4617	5280	0.972	37.051	8332	0.9841	60.6604	6468	0.9832	46.6036
NM_205332.4	4252	7275	0.9156	95.9605	6559	0.9123	82.0502	6294	0.9518	81.0654	6161	0.9024	80.5646	5741	0.9019	72.0215	6073	0.9207	80.782	6945	0.9396	87.425	6698	0.9377	88.0451	7994	0.9306	104.476	6389	0.9099	80.9702	7806	0.9581	100.044	6136	0.9224	77.6977	5828	0.9271	74.5068	5899	0.9224	74.1443	7092	0.9043	92.4823	7356	0.9219	94.9347
XM_424454.4	640	7226	0.9219	633.243	8123	0.7844	675.106	6419	0.9156	549.275	6270	0.8063	544.721	7474	0.7203	622.932	5841	0.8859	516.193	8323	0.7719	696.076	5412	0.8859	472.641	6712	0.9484	582.797	7970	0.9453	671.064	6167	0.8844	525.111	7584	0.8031	638.02	7890	0.8063	670.141	7629	0.8812	637.06	5465	0.9453	473.471	8290	0.9563	710.806
NM_204486.2	2489	7217	0.9297	162.624	4672	0.9695	99.842	5442	0.9293	119.739	5256	0.9683	117.413	2988	0.9687	64.0359	4735	0.9642	107.597	5783	0.9675	124.361	5415	0.9695	121.598	6280	0.9703	140.21	4787	0.9687	103.639	7195	0.9863	157.53	5456	0.9687	118.023	5242	0.9313	114.483	5705	0.9313	122.496	6339	0.9309	141.214	8213	0.9775	181.073
XM_416367.4	6686	7216	0.9758	60.5317	8028	0.9741	63.8669	8637	0.9653	70.7455	7585	0.9773	63.0777	6802	0.971	54.2673	6691	0.9765	56.6017	7354	0.9755	58.8727	6266	0.9773	52.3814	6878	0.9643	57.1664	6243	0.9731	50.3167	7269	0.9699	59.2468	7776	0.9789	62.619	7500	0.9737	60.9768	8731	0.9731	69.7895	5953	0.9701	49.3688	9422	0.9656	77.331
NM_001006279.1	2551	7201	0.9922	158.32	8523	0.9867	177.712	8438	0.9918	181.147	8332	0.9918	181.604	8200	0.9902	171.463	6803	0.969	150.832	8916	0.9969	187.075	7770	0.9859	170.241	8328	0.9835	181.416	7843	0.9824	165.675	8113	0.9961	173.312	10026	0.9933	211.609	8168	0.989	174.05	8212	0.9976	172.041	8195	0.9839	178.124	11067	0.9906	238.065
NM_001012778.1	2269	7171	0.9943	177.255	6984	0.9877	163.721	7320	0.9766	176.676	6682	0.9925	163.741	6513	0.9771	153.114	7502	0.9996	187.002	6546	0.9912	154.418	7741	0.9929	190.685	8124	0.9899	198.967	6668	0.9921	158.36	7136	0.9943	171.387	6698	0.9678	158.938	5191	0.9912	124.361	6693	0.9943	157.644	8448	0.9846	206.444	7563	0.9938	182.91
NM_001006219.1	1405	7157	0.9986	285.698	6674	0.9979	252.665	6102	0.9979	237.847	5766	0.9964	228.184	6277	0.9972	238.311	6172	0.9936	248.459	6241	0.9964	237.758	6007	0.9936	238.965	6638	0.9986	262.546	6416	0.9915	246.078	7114	0.9943	275.927	6009	0.9943	230.273	5865	0.9886	226.914	6186	0.9972	235.302	7861	0.9964	310.231	6348	0.9979	247.935
NM_206863.2	4834	7114	0.9928	82.5391	8649	0.9932	95.1688	8822	0.9923	99.9454	7199	0.9913	82.8041	6178	0.9915	68.1724	5970	0.9926	69.8509	6844	0.9932	75.781	7869	0.993	90.9843	7628	0.993	87.6898	6963	0.9977	77.6203	8544	0.9926	96.3189	9164	0.9983	102.069	6902	0.9909	77.6136	9511	0.9909	105.151	7914	0.9923	90.7763	9778	0.9919	110.999
XM_421942.4	1964	7108	0.9929	202.983	6162	0.9929	166.884	7988	0.9613	222.74	6434	0.9949	182.149	5467	0.9903	148.482	6494	0.9929	187.015	6548	0.9817	178.453	6288	0.9817	178.947	6391	0.9929	180.831	7695	0.9964	211.131	7032	0.9847	195.117	7096	0.9969	194.531	6382	0.9735	176.638	9868	0.9949	268.522	6903	0.9435	194.885	10260	0.9929	286.67
NM_001030549.1	4303	7104	0.9565	92.5943	8232	0.957	101.758	7927	0.9531	100.888	7247	0.9661	93.6426	7394	0.9749	91.6591	7117	0.9658	93.5471	6794	0.9549	84.5106	7461	0.9656	96.9124	7814	0.9547	100.913	8108	0.9551	101.538	7938	0.9586	100.53	7278	0.9549	91.0661	7127	0.9558	90.0336	7924	0.9565	98.416	7631	0.9568	98.3316	7008	0.9558	89.3716
NM_204110.3	1884	7061	0.9788	210.203	7086	0.9851	200.058	6821	0.9798	198.276	7657	0.9889	225.977	8515	0.9851	241.086	7302	0.9777	219.213	6761	0.9926	192.082	5660	0.9899	167.915	6514	0.9899	192.137	7232	0.9756	206.854	6641	0.9814	192.092	6756	0.9745	193.075	6340	0.9952	182.927	5215	0.9814	147.933	7604	0.9793	223.792	6550	0.9878	190.782
XM_418856.4	7791	7043	0.9829	50.7011	7983	0.9942	54.5015	8450	0.9787	59.3972	6940	0.9922	49.5282	7882	0.991	53.9648	7735	0.9822	56.1528	6053	0.9815	41.5848	7115	0.9949	51.0429	7469	0.9904	53.2739	6909	0.9816	47.7867	7485	0.9806	52.3547	8273	0.9914	57.1724	6749	0.9852	47.0886	9074	0.9811	62.2441	8032	0.9918	57.1628	7929	0.9852	55.8473
NM_204953.1	546	7029	0.9927	722.027	6064	0.9927	590.747	4951	0.9908	496.595	5540	0.9927	564.162	5727	0.989	559.503	5033	0.9872	521.361	6594	0.9853	646.418	5515	0.9908	564.555	5692	0.9835	579.318	6801	0.989	671.221	5684	0.9835	567.307	5189	0.9835	511.69	6697	0.989	666.741	5863	0.9927	573.878	5710	0.9927	579.865	5929	0.9835	595.889
NM_001030971.1	3599	7012	0.9411	109.273	6640	0.94	98.1344	5715	0.9428	86.9634	6632	0.9225	102.459	6927	0.9269	102.667	5803	0.9325	91.1959	7287	0.9469	108.374	6648	0.9486	103.243	6667	0.9625	102.942	6654	0.9364	99.6291	7203	0.935	109.066	5853	0.9461	87.5614	6682	0.9305	100.924	6400	0.9214	95.0365	7905	0.9391	121.788	7105	0.9505	108.333
NM_001195570.2	6769	7010	0.9898	58.0826	7712	0.9898	60.6007	6989	0.9886	56.5448	6610	0.9897	54.2954	6882	0.9919	54.2323	6498	0.9835	54.295	6696	0.9866	52.9478	6723	0.9866	55.5127	7036	0.9905	57.7625	6781	0.9957	53.9827	7408	0.9892	59.6394	7715	0.9891	61.366	6495	0.9858	52.1584	6794	0.9866	53.6406	7079	0.9808	57.987	7807	0.9972	63.2902
XM_419714.4	6164	7006	0.9169	63.7471	7586	0.9169	65.4614	6710	0.9104	59.6159	7534	0.9309	67.9594	8557	0.9161	74.0503	6846	0.9174	62.8172	7402	0.9312	64.2752	6914	0.9113	62.6932	6377	0.9083	57.4909	7952	0.9166	69.5183	6778	0.9082	59.9233	7459	0.9165	65.153	7382	0.9171	65.1	6798	0.9049	58.9401	7283	0.9096	65.5135	5681	0.9091	50.5753
XM_003640997.2	7124	6996	0.9926	55.0781	8889	0.9931	66.3688	8091	0.9906	62.1986	7654	0.9921	59.738	7896	0.9933	59.1222	7332	0.9933	58.2107	7941	0.9933	59.6634	8419	0.9926	66.0526	8346	0.9933	65.1028	7544	0.9916	57.0641	8064	0.9913	61.6855	7779	0.9927	58.7917	8490	0.9927	64.7818	8312	0.993	62.3554	8235	0.9931	64.0948	8775	0.993	67.5927
NM_001079762.1	3189	6982	0.9922	122.794	6752	0.9966	112.619	7153	0.9972	122.839	7514	0.9969	131.01	6745	0.9972	112.822	6888	0.9959	122.164	7523	0.9944	126.268	6297	0.9959	110.365	6900	0.9953	120.237	7404	0.9959	125.112	7353	0.9944	125.651	7055	0.9928	119.113	7727	0.9934	131.712	7106	0.9931	119.087	8330	0.9934	144.835	7605	0.9934	130.864
XM_418206.4	2631	6968	0.9977	148.539	5914	0.9829	119.563	6068	0.9996	126.307	5829	0.9829	123.186	5043	0.9981	102.244	5201	0.9992	111.807	6458	0.9989	131.381	6045	0.9985	128.419	7252	0.9989	153.173	6985	0.9981	143.064	7795	0.9989	161.455	5875	0.9761	120.227	6602	0.9992	136.403	6327	0.9951	128.52	6826	0.9977	143.856	6067	0.9981	126.541
XM_414078.4	2992	6930	0.986	129.905	7915	0.986	140.71	6770	0.986	123.917	7472	0.986	138.855	7151	0.9856	127.489	6904	0.986	130.51	7248	0.9856	129.662	6967	0.9843	130.148	8118	0.9856	150.776	6929	0.986	124.794	7261	0.9853	132.249	7246	0.986	130.393	6781	0.9853	123.197	6106	0.9843	109.066	7147	0.9853	132.448	5943	0.9843	108.999
NM_001012532.1	5463	6887	0.946	70.7052	5963	0.959	58.0589	6627	0.9487	66.4336	8528	0.9746	86.7965	6056	0.9476	59.132	5897	0.961	61.0526	7639	0.9627	74.8449	8802	0.9517	90.0541	6981	0.9504	71.012	5368	0.9612	52.9501	5449	0.9616	54.3554	9005	0.9581	88.7501	5964	0.9482	59.3439	4491	0.9519	43.9344	6026	0.9676	61.1619	6486	0.9698	65.1512
NM_205469.1	2354	6882	0.9992	163.969	7620	0.9945	172.18	6437	0.9941	149.754	6943	0.9987	163.994	7332	0.9941	166.144	6168	0.9992	148.198	6330	0.9987	143.931	6380	0.9992	151.484	6641	0.9941	156.773	7460	0.9992	170.772	8192	0.9992	189.645	6322	0.9992	144.599	6725	0.9936	155.294	6136	0.9992	139.306	7229	0.9941	170.277	6051	0.9915	141.058
XM_003641978.2	1984	6870	0.9859	194.208	7324	0.9859	196.355	7217	0.9844	199.213	7302	0.9839	204.638	6922	0.9854	186.105	6760	0.9874	192.712	7218	0.9501	194.73	7807	0.9854	219.936	8544	0.9839	239.312	7549	0.995	205.037	7356	0.9874	202.049	8965	0.9854	243.29	7234	0.9859	198.201	9199	0.9844	247.794	7323	0.9929	204.659	8828	0.9869	244.173
NM_204852.1	2400	6857	0.9658	160.242	6272	0.9658	139.005	5731	0.965	130.774	6487	0.9967	150.286	4923	0.9667	109.417	5858	0.9675	138.052	6779	0.9712	151.186	5721	0.9646	133.234	7392	0.9688	171.157	6593	0.9671	148.033	6701	0.9688	152.155	5018	0.9971	112.573	5524	0.9663	125.116	5052	0.9667	112.498	7176	0.9663	165.788	6982	0.9642	159.641
NM_001006469.2	2310	6850	0.9957	166.315	7933	0.9957	182.667	8136	0.9957	192.886	7526	0.9957	181.15	7582	0.9948	175.081	7120	0.9931	174.33	7405	0.9952	171.581	7593	0.9961	183.719	7741	0.9957	186.222	7599	0.9952	177.268	7728	0.9853	182.311	8728	0.9909	203.432	7381	0.9935	173.689	7986	0.9957	184.761	7116	0.9926	170.808	8749	0.9952	207.837
NM_001031147.1	4881	6850	0.983	78.7108	6110	0.9977	66.5836	7399	0.9771	83.0169	6063	0.9863	69.0661	5874	0.9748	64.1938	6553	0.992	75.9339	6539	0.9795	71.7066	6332	0.9676	72.5079	7381	0.9945	84.0333	5356	0.9734	59.1313	6289	0.9652	70.215	7373	0.9908	81.3302	6819	0.9869	75.9419	7596	0.992	83.1704	6629	0.9355	75.3047	7588	0.9818	85.3091
NM_001006381.1	3493	6846	0.9865	109.924	7369	0.9805	112.214	8210	0.9885	128.72	7141	0.9808	113.67	6758	0.9834	103.202	6865	0.9851	111.159	7328	0.9851	112.291	7793	0.9868	124.698	7817	0.9874	124.362	7732	0.984	119.283	7734	0.9805	120.66	6974	0.9785	107.498	7793	0.9903	121.276	8783	0.9805	134.381	7869	0.9857	124.912	8028	0.9883	126.12
XM_001232095.3	7001	6830	0.9781	54.7159	6678	0.982	50.7366	5529	0.984	43.2503	5707	0.976	45.3246	6343	0.9931	48.3284	5479	0.9799	44.2635	6076	0.9811	46.4531	5853	0.9796	46.7274	5974	0.9777	47.4188	5657	0.9766	43.5423	6540	0.9777	50.9066	5897	0.98	45.351	5996	0.9809	46.5555	5829	0.9769	44.4966	6412	0.9831	50.7828	5866	0.9799	45.9789
NM_001030904.1	634	6820	0.7539	603.32	7020	0.7476	588.956	5702	0.7524	492.538	6227	0.7461	546.105	6541	0.7539	550.329	5321	0.7429	474.688	7215	0.7539	609.121	5474	0.7461	482.58	5848	0.7382	512.582	6583	0.7555	559.526	5244	0.7539	450.744	4836	0.7555	410.689	6525	0.7366	559.449	4019	0.7476	338.783	4686	0.7539	409.823	5041	0.7508	436.319
XM_416762.4	6982	6812	0.9555	54.7202	7407	0.9642	56.4284	7209	0.9608	56.5454	6933	0.9546	55.2113	7245	0.9131	55.3511	6827	0.9596	55.3038	6675	0.9577	51.1715	6166	0.9732	49.3602	7300	0.9461	58.1016	6756	0.9408	52.1429	7058	0.9645	55.0882	6928	0.953	53.425	7654	0.946	59.5906	7210	0.9466	55.1884	7492	0.9653	59.4978	6599	0.9666	51.8651
XR_212346.1	15090	6773	0.9938	25.1736	9784	0.9946	34.4876	9361	0.992	33.9731	8363	0.993	30.8148	9702	0.9953	34.2957	8689	0.9868	32.5676	9317	0.9921	33.0479	8386	0.9963	31.0613	7757	0.9879	28.566	8180	0.9936	29.2112	8854	0.9895	31.9747	9978	0.9942	35.6017	8293	0.9972	29.8739	9822	0.9906	34.7859	7247	0.9903	26.6288	8186	0.9947	29.7687
NM_205154.1	3217	6767	0.9817	117.977	6844	0.9792	113.16	6429	0.9795	109.445	6432	0.9901	111.168	5754	0.9655	95.4084	6454	0.9866	113.47	6843	0.9761	113.855	6079	0.981	105.617	6912	0.9838	119.398	6008	0.9838	100.639	7212	0.9686	122.169	6795	0.9857	113.725	6466	0.9829	109.258	6129	0.9773	101.82	7160	0.9804	123.408	7111	0.9807	121.299
NM_204458.1	3855	6759	0.9694	98.3356	7498	0.9987	103.456	6866	0.9907	97.5397	7395	0.9914	106.66	5812	0.9821	80.4209	5769	0.9875	84.641	6971	0.9992	96.7893	7044	0.9899	102.129	6343	0.9792	91.4356	7091	0.9956	99.1216	7051	0.9971	99.6743	6740	0.9837	94.1351	6302	0.9938	88.8635	7193	0.9977	99.719	7725	0.9956	111.111	7444	0.9979	105.964
NM_205235.1	1381	6744	0.9899	273.89	5027	0.9623	193.62	5888	0.9884	233.494	5889	0.9891	237.102	3381	0.95	130.593	4241	0.9551	173.692	4956	0.9841	192.085	5050	0.9522	204.386	6373	0.9631	256.446	4143	0.9515	161.662	6676	0.9609	263.439	6050	0.9906	235.873	6138	0.9971	241.603	5029	0.9812	194.617	7789	0.9848	312.731	6922	0.9942	275.052
XM_004950285.1	968	6738	0.8771	390.399	5150	0.8388	282.987	4857	0.907	274.786	4394	0.8523	252.389	4725	0.8409	260.372	5056	0.8419	295.418	6037	0.8647	333.813	5449	0.8419	314.626	5910	0.8719	339.279	5482	0.8709	305.175	5682	0.844	319.877	4592	0.8461	255.413	5015	0.9174	281.621	5461	0.8812	301.501	6433	0.8657	368.486	5607	0.8554	317.857
NM_001007845.1	3559	6716	0.9812	105.836	7388	0.9924	110.417	7369	0.9893	113.392	6948	0.9829	108.547	6740	0.9801	101.018	6644	0.9764	105.586	7744	0.9955	116.465	7565	0.9916	118.805	7786	0.9798	121.571	7401	0.9966	112.059	7962	0.9913	121.913	7260	0.9972	109.831	7197	0.986	109.924	7763	0.9834	116.572	7243	0.9823	112.843	8096	0.9817	124.83
NM_001079494.1	2402	6710	0.9938	156.676	7318	0.9938	162.052	6792	0.9933	154.856	6627	0.9921	153.402	7091	0.9933	157.472	6551	0.9933	154.255	6875	0.9929	153.199	6572	0.9933	152.925	7434	0.9933	171.987	7121	0.9938	159.755	7274	0.9933	165.028	6634	0.9933	148.703	7036	0.9946	159.229	7009	0.9963	155.946	6859	0.9929	158.333	7147	0.9938	163.278
NM_001030878.1	2740	6704	0.9901	137.226	6599	0.9901	128.104	7179	0.9953	143.488	6807	0.9916	138.131	6028	0.9927	117.352	6932	0.9923	143.091	7015	0.9927	137.036	7142	0.9909	145.688	7246	0.9923	146.958	6861	0.988	134.934	6973	0.9931	138.684	6740	0.992	132.442	6849	0.992	135.877	7332	0.9909	143.009	7490	0.9905	151.57	7104	0.9869	142.275
XM_004936264.1	2431	6697	0.9992	154.507	2760	0.9992	60.3892	5461	0.9992	123.024	4887	0.9992	111.775	1658	0.9992	36.3804	2065	0.9984	48.0441	5630	0.9992	123.96	4647	0.9992	106.842	2561	0.9992	58.5423	1809	0.9992	40.0995	2409	0.9992	54.0019	4514	0.9992	99.9753	7377	0.9996	164.955	6931	0.9992	152.371	4875	0.9996	111.192	5542	0.9996	125.1
XM_420335.4	5573	6683	0.993	67.2566	7306	0.9953	69.731	7205	0.9978	70.8023	6420	0.9973	64.052	6069	0.9932	58.0892	6271	0.9964	63.6432	6642	0.991	63.7921	7105	0.9973	71.2572	7181	0.9914	71.6046	6423	0.9971	62.1061	7846	0.9966	76.7213	7031	0.99	67.9273	7102	0.9917	69.2725	7878	0.9953	75.5474	6480	0.9926	64.4717	8352	0.9975	82.2391
XM_001235979.3	4288	6676	0.9706	87.3201	6945	0.982	86.1495	7113	0.9681	90.8448	6760	0.9813	87.6553	6408	0.9804	79.7141	6515	0.9771	85.9338	7471	0.9834	93.2569	6504	0.9841	84.7772	7106	0.9974	92.0906	6642	0.9783	83.4698	7110	0.9792	90.359	6447	0.9809	80.9504	7788	0.9774	98.7281	7102	0.9699	88.5153	6826	0.9767	88.2662	8986	0.9816	114.997
NM_001198601.1	3084	6659	0.9958	121.101	7129	0.9968	122.956	6912	0.9958	122.742	5663	0.9977	102.098	5770	0.9958	99.7997	5897	0.9984	108.149	6989	0.9955	121.299	6828	0.9968	123.746	7259	0.9974	130.8	7117	0.9974	124.356	7189	0.9981	127.031	7284	0.9968	127.166	7382	0.9961	130.116	8184	0.9974	141.822	6926	0.9958	124.523	7760	0.9997	138.078
XM_422499.4	10436	6643	0.9665	35.7012	8976	0.9695	45.7492	7484	0.9701	39.2737	7951	0.9741	42.3618	9873	0.9762	50.4641	7938	0.9741	43.0211	8194	0.9723	42.0261	7196	0.9789	38.5399	7970	0.9778	42.4394	7470	0.9685	38.572	7854	0.9719	41.0123	7983	0.9759	41.1859	8041	0.981	41.8837	7259	0.9907	37.1736	7169	0.9726	38.0897	7298	0.9828	38.3748
NM_001030620.1	3173	6642	0.9789	117.404	8032	0.9849	134.645	7832	0.9814	135.178	7829	0.9874	137.19	8259	0.988	138.843	7115	0.9868	126.826	7506	0.9783	126.618	8030	0.9937	141.449	7127	0.9864	124.819	7860	0.9855	133.487	8502	0.9846	146.018	7387	0.9861	125.347	7517	0.9877	128.779	8772	0.9877	147.748	7924	0.9899	138.471	7885	0.9864	136.367
NM_204307.1	1682	6641	0.9964	221.442	8564	0.9952	270.823	8489	0.9952	276.397	8258	0.9911	272.983	7932	0.9952	251.55	6921	0.9935	232.727	7664	0.9941	243.886	7228	0.9964	240.185	6975	0.9893	230.443	9026	0.9935	289.171	7961	0.9964	257.928	8721	0.9941	279.162	8845	0.9923	285.852	8161	0.9994	259.304	6359	0.9917	209.626	8520	0.9952	277.965
NM_001030841.2	3550	6626	0.9682	104.683	6274	0.9654	94.0051	6042	0.9561	93.2083	6092	0.9763	95.4153	5789	0.9665	86.9847	5839	0.9823	93.0282	6867	0.9431	103.537	6602	0.9473	103.944	6827	0.9518	106.868	6181	0.982	93.8244	6868	0.9738	105.429	6850	0.9783	103.891	6145	0.9735	94.0942	6210	0.9724	93.488	7020	0.9834	109.646	6791	0.9707	104.974
NM_205351.1	1368	6595	0.973	270.384	12145	0.9934	472.222	8628	0.951	345.403	10488	0.9956	426.278	18097	0.992	705.648	11767	0.9993	486.502	9301	0.989	363.915	9140	0.9766	373.434	7602	0.9664	308.807	9532	0.9766	375.477	6773	0.9744	269.806	9369	0.9686	368.743	8251	0.9744	327.861	6870	0.9956	268.388	8688	0.9978	352.141	5138	0.9868	206.103
XM_422794.4	5203	6591	0.9746	71.0477	5774	0.9739	59.028	6379	0.9721	67.143	5665	0.9754	60.5386	4761	0.9702	48.8104	5327	0.9748	57.9073	6148	0.9748	63.2466	6276	0.9716	67.419	6500	0.9746	69.4232	6260	0.9742	64.8345	6253	0.9754	65.4925	6695	0.9756	69.2808	4932	0.97	51.5274	6306	0.9717	64.7728	6099	0.9716	64.9962	6827	0.9731	72.0034
XM_423183.4	6141	6583	0.9933	60.1226	6798	0.9902	58.8813	6024	0.9927	53.7215	5876	0.9909	53.2021	6371	0.984	55.3396	6736	0.9894	62.0394	5125	0.9907	44.6696	6114	0.9896	55.6467	5994	0.9919	54.2404	5902	0.9961	51.7899	6851	0.9886	60.7955	6287	0.9912	55.1214	5163	0.9866	45.7017	5477	0.9878	47.6646	7479	0.9902	67.5286	5976	0.9914	53.4009
NM_001079730.1	4117	6582	0.9796	89.6664	8167	0.9893	105.516	7564	0.9803	100.617	6984	0.9845	94.3213	8084	0.982	104.74	7806	0.9847	107.239	7810	0.9842	101.538	7462	0.9769	101.304	7620	0.9852	102.854	7340	0.9752	96.0728	7192	0.9835	95.1975	5847	0.9825	76.466	7078	0.9835	93.4543	6958	0.9781	90.3225	8534	0.9743	114.936	7178	0.9796	95.6752
NM_001031290.1	3382	6573	0.9911	109.004	5982	0.9695	94.0823	6828	0.9746	110.566	6019	0.9855	98.9549	4390	0.9831	69.2402	5752	0.9556	96.1944	5852	0.9737	92.6163	7047	0.9911	116.462	7459	0.976	122.561	6368	0.9716	101.465	7530	0.9793	121.333	6208	0.9657	98.8313	6559	0.9657	105.423	8499	0.9902	134.303	6838	0.9902	112.109	9014	0.9559	146.258
NM_001006516.1	1705	6558	0.9906	215.725	6100	0.9789	190.301	6467	0.9889	207.721	5965	0.9765	194.524	5392	0.9724	168.691	5361	0.9918	177.839	6738	0.9912	211.526	6229	0.9906	204.196	7021	0.9889	228.834	6663	0.9894	210.587	7153	0.9894	228.623	5816	0.9736	183.661	6297	0.973	200.761	6581	0.9883	206.281	5781	0.9883	188.002	8510	0.9894	273.894
NM_204531.1	6202	6526	0.9956	59.0158	7347	0.9766	63.0106	6589	0.9805	58.1822	7005	0.9877	62.8005	7243	0.9906	62.2952	6689	0.9803	61.0006	6932	0.9945	59.8251	6820	0.991	61.4619	7638	0.9942	68.4373	6537	0.9861	56.7979	7150	0.9718	62.8248	7077	0.9784	61.4375	6846	0.9908	60.0032	7146	0.9963	61.5777	6598	0.9961	58.988	7248	0.9855	64.1303
XM_419786.4	5583	6514	0.9432	65.4384	6204	0.9343	59.1071	6127	0.937	60.1011	6262	0.976	62.3637	6083	0.9656	58.119	5306	0.954	53.7532	6545	0.9305	62.7478	5844	0.9645	58.5054	6893	0.9692	68.6097	6097	0.9746	58.8483	6475	0.9602	63.2017	6682	0.9475	64.4399	6810	0.9737	66.3054	6039	0.9694	57.8082	5774	0.9672	57.3446	5680	0.9692	55.8287
NM_001277877.1	3073	6512	0.9792	118.851	3952	0.9066	68.4053	4794	0.9889	85.4354	4136	0.9378	74.8349	1982	0.9356	34.404	2545	0.9378	46.8414	4690	0.9453	81.6897	4050	0.9076	73.6624	5261	0.9561	95.1373	3000	0.9922	52.6071	3467	0.9359	61.482	4966	0.946	87.0082	4524	0.9359	80.0257	4646	0.9359	80.7996	4129	0.9649	74.5016	6650	0.9954	118.751
XM_415195.4	3626	6505	0.9564	100.617	7066	0.8822	103.653	6202	0.9738	93.6712	6776	0.9476	103.904	7344	0.9531	108.037	6716	0.9236	104.758	6423	0.96	94.8128	6824	0.9421	105.188	6716	0.9592	102.927	7777	0.909	115.577	7067	0.8822	106.21	6773	0.9341	100.57	6149	0.955	92.182	6924	0.968	102.052	7141	0.906	109.198	5801	0.9302	87.7914
XM_422826.4	1759	6504	0.9869	207.38	6412	0.9875	193.893	6718	0.9869	209.159	6063	0.9881	191.65	5651	0.9812	171.367	5970	0.9864	191.961	6622	0.9881	201.502	5768	0.9909	183.279	7038	0.9909	222.346	6131	0.9864	187.824	7746	0.9881	239.976	6958	0.9892	212.978	7215	0.9858	222.967	5570	0.9937	169.232	6364	0.9829	200.608	6369	0.9898	198.693
NM_001030896.1	3098	6495	0.9709	117.585	5431	0.9845	93.2467	4936	0.9839	87.2561	5152	0.9839	92.4658	3028	0.9884	52.1365	4405	0.9751	80.4209	6981	0.968	120.613	5397	0.9748	97.3698	7336	0.9758	131.59	5191	0.9538	90.2932	7071	0.9781	124.382	6501	0.9755	112.983	6574	0.9787	115.35	6121	0.9606	105.593	6312	0.9777	112.971	6874	0.9564	121.76
NM_001031097.1	3247	6491	0.9695	112.12	6730	0.9652	110.247	5942	0.9646	100.22	6185	0.9689	105.912	6509	0.9701	106.93	6036	0.9569	105.141	6558	0.9892	108.105	6428	0.9433	110.649	6797	0.9809	116.327	6503	0.9744	107.924	6618	0.9584	111.071	6254	0.9516	103.703	6293	0.9735	105.352	5389	0.9535	88.6989	6746	0.9775	115.199	5707	0.972	96.45
NM_001030741.1	5179	6489	0.979	70.2724	5817	0.9811	59.7432	5600	0.9986	59.2167	5273	0.9683	56.6107	6305	0.9874	64.9392	5460	0.9886	59.6281	6588	0.9847	68.087	5856	0.9795	63.1988	5735	0.962	61.5365	7635	0.9956	79.4417	5601	0.9925	58.9354	5243	0.9718	54.5067	6772	0.9961	71.0789	5850	0.9774	60.3674	6113	0.99	65.4473	3779	0.9786	40.0413
XM_416511.4	2694	6477	0.9985	134.843	4188	0.9989	82.6883	4554	0.9959	92.5758	4705	0.9978	97.1065	1882	0.9781	37.264	3656	0.9963	76.7561	5353	0.9985	106.355	4502	0.9981	93.4031	5992	0.9989	123.6	2756	0.9911	55.1273	6949	0.9989	140.566	5955	0.9963	119.015	4869	0.9996	98.2453	6394	0.9989	126.843	6367	0.9955	131.045	5744	0.9989	117.002
XM_416727.4	7178	6474	0.9929	50.585	7331	0.9983	54.3244	7106	0.9877	54.2156	7278	0.9986	56.3761	7181	0.9884	53.3641	6847	0.9891	53.9512	6709	0.9879	50.0278	7031	0.998	54.7479	7478	0.998	57.8931	6524	0.9926	48.9774	6926	0.9919	52.5818	7858	0.9884	58.942	7353	0.9968	55.684	7734	0.9946	57.5828	7014	0.9944	54.1808	7765	0.9891	59.3628
XM_421961.4	12269	6438	0.9952	29.4303	4902	0.9952	21.252	5680	0.9783	25.3537	5566	0.9893	25.2244	3377	0.9887	14.6821	4760	0.9733	21.9433	5891	0.9859	25.7002	7086	0.9955	32.2809	6624	0.9888	30.0024	3527	0.975	15.4911	7007	0.9819	31.1229	6891	0.9945	30.2405	5848	0.982	25.91	6279	0.9952	27.351	6540	0.9848	29.5564	7684	0.9911	34.3681
XM_001232899.3	11110	6425	0.9761	32.4348	4785	0.9958	22.9088	2250	0.9573	11.091	10422	0.9884	52.1583	4291	0.9713	20.6021	9674	0.9915	49.2489	6931	0.9822	33.3917	8757	0.9927	44.055	11137	0.9993	55.7056	5602	0.9878	27.1716	6153	0.9809	30.1807	8248	0.9788	39.9715	5535	0.9859	27.0815	10935	0.9901	52.6014	6923	0.9785	34.5512	8979	0.9946	44.3497
NM_001099860.1	4212	6415	0.6598	85.4203	6592	0.5748	83.2461	6818	0.6092	88.6484	5749	0.6168	75.891	5644	0.5347	71.477	6035	0.614	81.0389	7276	0.6168	92.4615	5686	0.6876	75.4522	7006	0.67	92.4329	5875	0.6462	75.1631	6859	0.6237	88.742	6752	0.5347	86.3098	7504	0.5674	96.8443	6932	0.6859	87.9554	6948	0.6624	91.4649	6999	0.6686	91.1852
NM_204970.1	8767	6413	0.9792	41.0264	7431	0.9916	45.0849	6841	0.993	42.7337	7320	0.9676	46.4244	7702	0.978	46.8619	7258	0.9774	46.8242	7784	0.9803	47.5235	6555	0.9795	41.7903	9318	0.988	59.0632	6541	0.9783	40.2049	7142	0.9731	44.3941	6345	0.9771	38.967	6481	0.9718	40.1847	6570	0.9763	40.0504	7604	0.9855	48.0922	5765	0.9791	36.0849
NM_001031070.1	3463	6404	0.972	103.717	5801	0.963	89.1016	6146	0.9708	97.1946	5594	0.9578	89.8166	4566	0.935	70.3317	5350	0.9457	87.3788	6406	0.9388	99.0128	5731	0.9769	92.4978	6792	0.9653	108.991	6534	0.9307	101.674	6570	0.9301	103.388	6367	0.9648	98.9917	6192	0.9778	97.1959	7136	0.9457	110.127	6117	0.9434	97.942	7153	0.9474	113.348
NM_001039305.2	5164	6381	0.9748	69.3035	7449	0.9739	76.7268	7247	0.9806	76.8554	8331	0.9884	89.701	7138	0.9911	73.7323	6873	0.9822	75.2774	6414	0.9775	66.4813	6605	0.9789	71.4891	6938	0.9758	74.6609	6171	0.9799	64.3954	6827	0.9611	72.0444	7680	0.9808	80.0739	7496	0.9849	78.9065	7401	0.9787	76.5943	6531	0.9708	70.1256	7122	0.9766	75.682
NM_204324.1	5106	6350	0.9734	69.7502	7220	0.9675	75.2128	6299	0.9689	67.5605	6735	0.97	73.3404	7299	0.9691	76.2518	6102	0.9552	67.5921	6560	0.9736	68.767	6573	0.9781	71.9509	6858	0.9802	74.6383	6980	0.9745	73.6648	6487	0.9794	69.2341	6402	0.9879	67.5074	6775	0.982	72.127	6756	0.9804	70.7133	6102	0.9508	66.2635	6360	0.9787	68.3523
NM_204261.2	4654	6347	0.9908	76.4883	8121	0.9905	92.815	6896	0.9802	81.1471	7337	0.9794	87.6554	8263	0.9927	94.7063	7054	0.9899	85.7262	7015	0.992	80.6786	7679	0.9914	92.2214	6316	0.997	75.4155	7403	0.9959	85.717	7572	0.9951	88.6627	7953	0.9961	92.007	6775	0.9938	79.132	7094	0.9908	81.4624	6603	0.9839	78.668	6643	0.9832	78.3276
XM_420968.4	3977	6334	0.9987	89.3255	7546	0.9985	100.924	8056	0.9987	110.934	7453	0.9987	104.199	7564	0.9985	101.453	7541	0.999	107.245	7014	0.996	94.3989	7193	0.998	101.09	6714	0.9985	93.8147	7943	0.9987	107.625	7687	0.9985	105.331	8194	0.9982	110.932	6795	0.999	92.8759	8313	0.9987	111.711	6432	0.9962	89.6754	8757	0.9987	120.83
NM_205165.1	5221	6327	0.9851	67.9668	6372	0.9902	64.9168	6138	0.9784	64.3836	6421	0.9818	68.381	5497	0.9881	56.1616	6440	0.9759	69.7649	7554	0.9849	77.4426	6342	0.9916	67.8932	7606	0.9918	80.9557	5687	0.9841	58.6969	7222	0.9906	75.3808	7722	0.9807	79.6329	6131	0.9914	63.8333	6900	0.987	70.6298	7511	0.9933	79.7677	7938	0.9933	83.4323
XM_415686.4	5617	6326	0.9973	63.1651	6801	0.9984	64.4026	5918	0.9982	57.6996	6616	0.9973	65.4904	6347	0.9979	60.2742	5908	0.9982	59.4895	6398	0.9975	60.9673	6204	0.9993	61.7335	6437	0.9963	63.6831	6812	0.9986	65.3515	6001	0.9934	58.2205	6100	0.9988	58.4712	6170	0.9979	59.7104	6554	0.9975	62.3583	6739	0.9941	66.5234	6518	0.9979	63.6776
XM_003642174.2	9723	6322	0.9864	36.4676	6809	0.9722	37.2493	5858	0.9884	32.9952	5645	0.9782	32.2812	6094	0.9731	33.4326	5647	0.9858	32.849	6207	0.9771	34.1695	5505	0.9842	31.6454	6589	0.9792	37.6586	5260	0.9788	29.1522	6136	0.9858	34.3908	6255	0.977	34.6372	5539	0.9967	30.9671	4992	0.9814	27.4389	6812	0.99	38.847	5727	0.9849	32.3224
NM_001044664.1	2934	6318	0.986	120.774	6361	0.9932	115.319	4980	0.9922	92.9547	5453	0.9905	103.338	5949	0.9908	108.156	5137	0.9949	99.0271	5680	0.9884	103.62	5682	0.9761	108.242	6035	0.9925	114.304	5813	0.9891	106.764	6094	0.9939	113.188	5536	0.9922	101.59	5185	0.9928	96.0634	4871	0.9911	88.7259	6781	0.9928	128.149	5501	0.9884	102.886
NM_001006432.1	2426	6306	0.9959	145.786	5717	0.9963	125.347	4871	0.9971	109.959	5355	0.9955	122.731	5438	0.9984	119.568	5138	0.9963	119.787	5764	0.9959	127.172	5211	0.9975	120.056	5360	0.9988	122.778	5572	0.9988	123.767	5782	0.9942	129.881	5608	0.9979	124.461	5451	0.9959	122.139	5078	0.9955	111.865	6140	0.9971	140.333	5067	0.9975	114.614
NM_205096.1	4374	6291	0.9703	80.6666	8266	0.9742	100.52	6471	0.9696	81.0205	6607	0.9712	83.987	9303	0.973	113.452	6817	0.9721	88.1493	6899	0.9714	84.4237	6852	0.9701	87.5572	6069	0.9733	77.1052	8451	0.9737	104.115	6774	0.9675	84.3963	7005	0.9749	86.2275	6554	0.9721	81.4511	5385	0.9671	65.796	5985	0.9701	75.8697	4558	0.9689	57.1837
XM_421294.4	2264	6287	0.9731	155.747	7220	0.9678	169.627	6883	0.9673	166.496	7243	0.9735	177.881	7052	0.9797	166.151	7410	0.9739	185.117	6557	0.9731	155.019	5784	0.9788	142.792	7450	0.9726	182.863	7092	0.9669	168.802	6512	0.9801	156.745	6683	0.97	158.932	6624	0.9735	159.043	6782	0.9686	160.094	7264	0.992	177.903	6804	0.9686	164.917
NM_001031230.1	3842	6270	0.9969	91.5299	6383	0.9901	88.3696	7625	0.9948	108.689	5114	0.9893	74.0099	2701	0.9859	37.5003	5018	0.9945	73.8717	6813	0.9919	94.9157	7207	0.994	104.846	9959	0.9951	144.047	7272	0.9966	101.996	8830	0.9948	125.245	5992	0.9912	83.9713	6651	0.9961	94.102	8385	0.9945	116.637	7459	0.9935	107.648	12402	0.9958	177.138
NM_001007838.1	1595	6263	0.9931	220.229	5640	0.9931	188.085	7306	0.9918	250.854	5709	0.9912	199.015	5698	0.9925	190.559	7526	0.9931	266.875	5659	0.9937	189.905	7668	0.9925	268.704	7652	0.9931	266.599	7049	0.9918	238.151	6802	0.9918	232.398	6335	0.9912	213.847	5783	0.9906	197.089	9638	0.9918	322.938	6959	0.9918	241.919	9445	0.9925	324.951
NM_001030624.1	4716	6253	0.9754	74.3648	6218	0.9792	70.1313	5358	0.9529	62.2202	5892	0.9722	69.4665	5182	0.9589	58.6126	5435	0.9718	65.1824	6400	0.9837	72.6379	5425	0.9837	64.2953	6210	0.9729	73.175	6087	0.9799	69.5528	6626	0.9775	76.5657	5585	0.9699	63.7625	6060	0.9659	69.8503	5563	0.9684	63.0417	6471	0.9769	76.0818	6962	0.9709	81.0097
NM_001012785.2	4042	6252	0.9755	86.7512	5364	0.9837	70.5875	5175	0.9817	70.1159	5203	0.9711	71.5721	5724	0.9837	75.539	5616	0.9703	78.5842	5548	0.9765	73.4678	4756	0.9681	65.7656	5655	0.9881	77.7466	5271	0.9844	70.272	5736	0.9641	77.3339	5536	0.9706	73.7422	4817	0.975	64.7813	5089	0.9649	67.2866	6278	0.9807	86.1208	5324	0.9753	72.2801
NM_001031040.1	3364	6245	0.9923	104.119	6671	0.9869	105.48	5083	0.9863	82.7497	6575	0.9857	108.674	6220	0.9795	98.6284	5723	0.9831	96.2215	6699	0.9949	106.589	5974	0.9863	99.2573	6185	0.9878	102.171	6818	0.992	109.216	6080	0.9917	98.4928	6172	0.9884	98.7839	5993	0.9857	96.8406	5715	0.9946	90.7931	5840	0.9932	96.2587	6616	0.9917	107.924
NM_205512.1	795	6242	0.9962	440.362	5820	0.9975	389.396	5921	0.9962	407.878	6853	0.9962	479.292	4844	0.9975	325.016	4503	0.9975	320.361	7281	0.9975	490.208	4947	0.9962	347.799	5042	0.9975	352.436	6102	0.9975	413.609	6366	0.9975	436.371	6213	0.9975	420.776	6608	0.9975	451.827	6486	0.9975	436.016	5336	0.9975	372.162	7191	0.9975	496.362
NM_204564.1	1461	6240	0.9945	239.545	4612	0.9952	167.909	5233	0.9945	196.157	4889	0.9945	186.061	3324	0.9925	121.361	4748	0.9966	183.808	5373	0.9959	196.845	4856	0.9945	185.773	5709	0.9973	217.148	4646	0.9973	171.362	5947	0.9966	221.822	5121	0.9911	188.721	5482	0.9973	203.966	5064	0.9979	185.24	5837	0.9979	221.525	7021	0.9952	263.709
XM_003642514.2	8546	6225	0.8021	40.8535	6425	0.7647	39.9894	6583	0.7491	42.1855	6521	0.7839	42.4266	5549	0.7639	34.6353	5371	0.7866	35.5465	6595	0.7454	41.3056	5798	0.7588	37.92	6820	0.7889	44.3472	5727	0.8378	36.1118	6618	0.7455	42.2008	6889	0.8004	43.402	6901	0.7647	43.8954	6660	0.7636	41.6489	6327	0.7923	41.0505	7394	0.8177	47.4781
XM_420879.4	2135	6207	0.9546	163.056	5978	0.9602	148.934	9048	0.9686	232.09	6555	0.9546	170.711	5124	0.9649	128.02	6576	0.9714	174.208	6665	0.9583	167.093	6990	0.9714	182.992	7501	0.9602	195.239	7212	0.9494	182.03	7257	0.9607	185.232	7609	0.9635	191.887	6953	0.9625	177.029	8768	0.9527	219.48	7539	0.9536	195.794	8780	0.9564	225.67
NM_001012563.2	1818	6204	0.9747	191.395	6621	0.9906	193.716	6798	0.9912	204.781	6626	0.9912	202.649	5300	0.9906	155.507	5894	0.9769	183.367	6315	0.9917	185.924	5976	0.9747	183.726	7257	0.9895	221.824	6413	0.9906	190.087	7825	0.989	234.556	6948	0.9906	205.77	6888	0.9972	205.953	7174	0.9978	210.892	5836	0.9906	177.994	9481	0.9895	286.178
NM_001031114.1	2020	6204	0.9911	172.256	5576	0.9658	146.827	5394	0.9653	146.239	5478	0.9609	150.785	6037	0.9901	159.418	5513	0.9861	154.362	5481	0.9554	145.233	5651	0.9807	156.361	5295	0.9757	145.666	6315	0.9752	168.464	5630	0.9772	151.885	5684	0.9421	151.502	5129	0.9614	138.023	4887	0.9792	129.295	5458	0.9757	149.818	4177	0.9584	113.472
XM_416389.4	5461	6197	0.9789	63.6447	5846	0.989	56.9406	6099	0.9843	61.163	6387	0.9744	65.0296	5274	0.9778	51.5152	5938	0.9683	61.4996	6357	0.9866	62.307	5405	0.9791	55.3193	6411	0.9987	65.2377	5484	0.9875	54.1141	6310	0.9762	62.9671	6446	0.9681	63.5528	5986	0.9859	59.5846	6068	0.978	59.3835	6744	0.9828	68.4744	6768	0.9941	68.0088
NM_001031182.1	4104	6178	0.9291	84.4293	5906	0.9074	76.5458	6091	0.9608	81.28	5543	0.8994	75.0972	5141	0.9318	66.8202	5004	0.9335	68.9627	5743	0.9335	74.9011	5701	0.9025	77.6421	7312	0.9301	99.0088	5879	0.943	77.1936	6336	0.9237	84.1327	5901	0.9245	77.4167	6086	0.9086	80.6109	6322	0.912	82.3265	6931	0.9125	93.6422	6322	0.9193	84.5325
NM_204265.1	1574	6169	0.9155	219.818	5989	0.9358	202.388	5804	0.8856	201.941	5350	0.9244	188.989	5378	0.932	182.257	5773	0.939	207.444	6078	0.9371	206.687	5490	0.9307	194.949	6570	0.9238	231.956	5878	0.9187	201.238	6136	0.9098	212.441	6366	0.9288	217.76	6276	0.9371	216.744	6304	0.9079	214.044	6128	0.9079	215.872	6702	0.9199	233.656
XM_003642083.2	8950	6169	0.9211	38.6585	5863	0.9733	34.8443	5602	0.9514	34.2785	5506	0.9544	34.2058	5188	0.9672	30.9204	5387	0.972	34.0431	6282	0.9639	37.5692	5375	0.9644	33.5667	6213	0.9401	38.5765	5612	0.9522	33.7894	5729	0.922	34.8829	5681	0.9542	34.1757	6604	0.9568	40.1101	6526	0.9463	38.9687	5887	0.9457	36.4715	6355	0.9445	38.9645
XM_420058.4	3027	6168	0.9594	114.284	7253	0.9455	127.45	6927	0.9399	125.324	7036	0.9435	129.241	6277	0.9465	110.613	6701	0.9422	125.208	6370	0.9405	112.638	6402	0.9485	118.211	6824	0.9405	125.277	7380	0.9448	131.38	6915	0.9455	124.491	7002	0.9412	124.545	7167	0.9405	128.705	7964	0.9419	140.608	7359	0.9409	134.8	7738	0.9448	140.279
XM_001235582.3	8259	6162	0.9379	41.8453	4731	0.9316	30.4692	5214	0.9522	34.5737	5403	0.9079	36.3742	5320	0.9327	34.3599	5529	0.9271	37.8638	5622	0.9301	36.4351	5460	0.9121	36.9504	5847	0.937	39.3415	5131	0.9263	33.478	5322	0.9293	35.1159	5414	0.9567	35.2945	5828	0.9391	38.3585	5560	0.9382	35.9782	5421	0.9413	36.3944	4095	0.9399	27.2084
NM_001030908.1	3433	6144	0.9977	100.376	6994	0.9977	108.364	6048	0.9977	96.4806	6126	0.9971	99.2178	6665	0.9974	103.56	6551	0.9977	107.929	6103	0.9971	95.1539	5805	0.9974	94.5109	5897	0.9971	95.4558	6696	0.9977	105.106	6092	0.9991	96.7037	5812	0.9968	91.1524	5811	0.9968	92.0124	5690	0.9977	88.579	5923	0.9977	95.6646	5752	0.9977	91.9437
NM_204516.1	3705	6120	0.6327	92.6437	4834	0.6329	69.3991	5718	0.6251	84.5197	4577	0.6138	68.6877	4941	0.6081	71.1368	6002	0.6534	91.6247	4713	0.6138	68.0873	5890	0.6238	88.8547	6240	0.6157	93.5926	4875	0.6294	70.9042	6437	0.6297	94.6787	5650	0.6294	82.1063	4005	0.6265	58.7603	5288	0.6289	76.2774	6103	0.6151	91.3352	5645	0.6162	83.6089
NM_001199520.1	4193	6118	0.9921	81.8347	5925	0.9943	75.1621	7461	0.9924	97.4483	5536	0.9936	73.4104	7191	0.9938	91.4812	5550	0.9938	74.8639	5293	0.9938	67.5669	6774	0.9938	90.2971	7011	0.994	92.9181	6154	0.9917	79.0893	6111	0.9938	79.4226	6178	0.9928	79.3303	6482	0.9919	84.0337	6146	0.9928	78.3358	7054	0.9943	93.2811	7761	0.9924	101.571
XM_418864.4	6016	6108	0.9985	56.9435	6166	0.9988	54.5169	5541	0.9993	50.4409	5588	0.9968	51.6458	5392	0.9998	47.809	5535	0.9998	52.0373	6243	0.9993	55.5447	5555	0.9992	51.6095	6213	0.9975	57.3903	5451	0.998	48.8263	6298	0.999	57.0495	5952	0.9998	53.2686	5909	0.999	53.3919	5875	0.9957	52.1906	6866	0.999	63.2818	5980	0.9955	54.5469
NM_205515.1	2495	6097	0.8717	137.056	7720	0.9695	164.582	7569	0.9138	166.138	6705	0.9343	149.422	5700	0.8653	121.863	6049	0.9054	137.125	7535	0.8673	161.648	6308	0.8741	141.311	6674	0.8725	148.649	7971	0.8733	172.158	7513	0.8689	164.097	8655	0.8721	186.772	8239	0.9407	179.504	9249	0.8689	198.115	7619	0.9082	169.321	9565	0.9194	210.374
NM_001193669.1	1948	6093	0.8999	175.426	6239	0.9132	170.357	7325	0.9548	205.931	6115	0.8881	174.54	5364	0.9379	146.882	6744	0.8522	195.809	6534	0.9138	179.534	6134	0.8814	175.998	6346	0.9369	181.032	7084	0.9399	195.963	6984	0.9569	195.376	7431	0.8609	205.388	6852	0.922	191.204	8532	0.941	234.075	6900	0.9497	196.401	10452	0.8999	294.433
NM_204916.1	1020	6076	0.9637	334.095	6801	0.9931	354.656	6883	0.9853	369.556	5672	0.9745	309.188	6611	0.9902	345.728	5731	0.9569	317.786	7109	0.9931	373.048	6292	0.9892	344.78	6356	0.9382	346.281	7184	0.9892	379.535	6726	0.9559	359.347	6706	0.9941	353.981	6875	0.9833	366.389	7711	0.9833	404.02	7620	0.9824	414.227	6890	0.9922	370.677
NM_204872.1	2258	6072	0.996	150.821	7064	0.996	166.403	6755	0.9987	163.834	6531	0.9969	160.821	7215	0.996	170.443	6110	0.9956	153.046	7357	0.996	174.395	6530	0.9947	161.638	6751	0.9965	166.146	5823	0.9973	138.966	6760	0.996	163.147	7020	0.9956	167.39	6966	0.9996	167.698	7145	0.9978	169.111	6803	0.9965	167.055	6575	0.9956	159.79
NM_001030755.1	2208	6052	0.9583	153.728	5961	0.9194	143.6	6248	0.9751	154.969	5949	0.9796	149.807	4954	0.9606	119.681	6066	0.9909	155.385	6091	0.9538	147.654	6633	0.9511	167.905	6484	0.9787	163.188	7083	0.976	172.864	6414	0.9633	158.302	5786	0.9207	141.09	6161	0.9778	151.678	7210	0.9583	174.513	6650	0.9642	166.996	7098	0.962	176.406
XM_422410.4	7167	6043	0.9834	47.2899	5198	0.9918	38.5775	4843	0.9738	37.0066	5192	0.9884	40.2795	5145	0.9754	38.2927	5740	0.9872	45.298	5359	0.9955	40.0224	5623	0.9891	43.8515	5364	0.9994	41.5907	4528	0.9657	34.0451	6742	0.9967	51.2635	6812	0.9696	51.1745	4951	0.9908	37.5513	4991	0.9944	37.2171	5862	0.9849	45.3515	6124	0.9742	46.8894
NM_204831.1	1878	6024	0.9233	179.905	5870	0.8791	166.256	4577	0.9228	133.471	5504	0.8749	162.956	3804	0.8813	108.047	4212	0.9228	126.852	4615	0.9297	131.532	4513	0.9478	134.315	4739	0.9228	140.228	4732	0.8765	135.78	5458	0.9452	158.378	4975	0.8749	142.631	5441	0.9228	157.49	7247	0.9255	206.232	5128	0.9233	151.403	6693	0.8791	195.57
NM_001006152.1	1854	6017	0.9461	182.022	5870	0.993	168.408	5904	0.9461	174.397	5552	0.9358	166.505	5182	0.9439	149.092	5139	0.9358	156.774	6193	0.9401	178.792	5974	0.9461	180.098	6460	0.9477	193.628	6620	0.9417	192.413	6528	0.945	191.879	5997	0.9461	174.157	6194	0.9439	181.606	6268	0.9461	180.681	5665	0.9396	169.423	7265	0.9396	215.032
NM_001006145.1	1958	6016	0.9867	172.325	5436	0.9862	147.673	5228	0.9867	146.226	4874	0.9862	138.407	5559	0.9903	151.444	5239	0.9862	151.335	5139	0.9872	140.483	5027	0.9913	143.499	5448	0.9893	154.621	5036	0.9862	138.598	5394	0.9898	150.126	5758	0.9872	158.334	4559	0.9862	126.569	4859	0.9872	132.625	6067	0.9898	171.808	5240	0.9867	146.857
NM_204641.1	893	6013	0.9798	377.653	4770	0.981	284.12	5796	0.9832	355.45	5224	0.9821	325.266	5308	0.9776	317.064	6665	0.9798	422.137	5018	0.9798	300.771	5888	0.981	368.527	5689	0.9765	354.021	5403	0.9798	326.038	6178	0.9798	377.01	5264	0.9776	317.381	4836	0.9798	294.377	5610	0.9798	335.741	6243	0.9888	387.637	5722	0.981	351.62
XM_414325.4	2907	5999	0.9959	115.741	6889	0.9993	126.051	5833	0.9969	109.888	5947	0.9986	113.747	6272	0.9948	115.088	5477	0.999	106.562	6042	0.9993	111.248	6333	0.999	121.764	6482	0.9979	123.911	6116	0.9997	113.373	6427	0.9997	120.481	6258	0.9997	115.906	6122	0.9993	114.477	6224	0.9972	114.424	6133	0.999	116.98	6140	0.9997	115.904
NM_001039254.2	3665	5998	0.9907	91.7879	10786	0.9872	156.539	8898	0.9929	132.96	10272	0.9752	155.836	14780	0.9793	215.114	9216	0.9793	142.224	9585	0.9986	139.983	8878	0.9768	135.392	6270	0.9956	95.0689	13592	0.9864	199.846	7186	0.9858	106.849	9388	0.9888	137.916	8209	0.9782	121.755	8475	0.988	123.583	7285	0.9787	110.214	4880	0.9861	73.0672
XM_416257.4	4258	5993	0.9746	78.939	5865	0.9681	73.2652	4777	0.9697	61.4401	4754	0.9819	62.0783	6128	0.9779	76.7681	4900	0.981	65.0871	5520	0.977	69.3889	5112	0.9772	67.1025	6514	0.976	85.0134	6788	0.9735	85.9056	4932	0.9775	63.1211	5350	0.984	67.6495	6038	0.9772	77.0827	4301	0.9861	53.9829	4575	0.9789	59.5756	4829	0.9793	62.2341
XR_140383.2	705	5992	0.9518	476.689	6004	0.9418	452.988	5044	0.9645	391.821	5908	0.9418	465.948	5848	0.9418	442.472	5788	0.9489	464.348	5747	0.9418	436.324	5064	0.9645	401.475	5572	0.9518	439.205	5682	0.9404	434.308	6419	0.9518	496.175	6068	0.9418	463.418	5646	0.9645	435.333	5217	0.9447	395.48	5161	0.9418	405.908	5208	0.9418	405.377
NM_001199690.1	5434	5985	0.9993	61.7728	6228	0.9996	60.9627	6920	0.9989	69.7411	7156	0.9993	73.2213	4888	0.9982	47.9821	5288	0.9993	55.0397	7968	0.9993	78.485	6230	0.9987	64.0799	6861	0.9993	70.1638	4838	0.9996	47.9768	7186	0.9998	72.065	5537	0.9993	54.8619	5643	0.9993	56.4495	6578	0.9996	64.6944	7856	0.9996	80.1613	8515	0.9989	85.9888
NM_001006406.1	1341	5975	0.9903	249.897	5940	0.9784	235.61	5903	0.9851	241.072	5189	0.9843	215.15	5460	0.9821	217.186	4751	0.9799	200.383	6792	0.9911	271.098	5135	0.9888	214.025	5603	0.9791	232.186	6460	0.9851	259.591	5735	0.9761	233.057	6195	0.9806	248.73	6287	0.9784	254.85	7576	0.9828	301.928	5306	0.9843	219.392	6957	0.9858	284.689
NM_001198752.1	3495	5967	0.9951	95.755	5647	0.998	85.9421	5066	0.998	79.3817	5262	0.9966	83.7125	5502	0.9957	83.9733	4628	0.9971	74.8946	5287	0.9974	80.969	3897	0.9971	62.3213	4067	0.9969	64.6654	5571	0.9994	85.8957	4871	0.998	75.95	5204	0.9971	80.169	6116	0.9989	95.1239	4002	0.9951	61.1959	4413	0.9974	70.0116	4149	0.9934	65.1438
XM_413733.4	5986	5967	0.9335	55.9078	6872	0.9516	61.0635	5797	0.9218	53.0358	7996	0.9345	74.2716	6410	0.9597	57.1201	6595	0.9422	62.3136	5699	0.9606	50.9588	5377	0.9156	50.2061	5395	0.9405	50.0841	7059	0.9265	63.5465	4545	0.9273	41.3765	5693	0.919	51.206	5550	0.938	50.3994	6030	0.927	53.836	6201	0.937	57.4392	4897	0.929	44.8921
NM_001012891.1	4780	5962	0.9881	69.9547	6760	0.9787	75.2236	6222	0.9732	71.286	7297	0.9847	84.8795	6084	0.9755	67.8936	6365	0.9845	75.3139	7183	0.9801	80.4331	6215	0.9772	72.6719	6949	0.9669	80.7866	6685	0.9745	75.3631	7292	0.9885	83.1334	6820	0.9782	76.8197	6639	0.9881	75.4995	6938	0.9646	77.5709	6107	0.951	70.8407	6862	0.977	78.777
XM_414776.4	7265	5960	0.9849	46.0112	5262	0.984	38.5257	6329	0.9879	47.7091	5369	0.9595	41.0908	6086	0.971	44.6852	5877	0.9882	45.7535	4741	0.9818	34.9294	7154	0.993	55.0385	5207	0.9876	39.8288	6044	0.9853	44.8306	5552	0.9882	41.6457	7172	0.973	53.1522	5234	0.9883	39.1622	5324	0.9831	39.1647	6202	0.9842	47.3347	5613	0.9882	42.3971
NM_001006317.2	3817	5958	0.9796	87.5449	10285	0.9882	143.323	7492	0.9864	107.492	8700	0.9859	126.731	14062	0.9856	196.514	10260	0.9927	152.03	8114	0.9937	113.781	7788	0.9885	114.04	6934	0.9898	100.95	9436	0.9861	133.214	7029	0.9811	100.352	7733	0.9811	109.079	8273	0.9853	117.818	6794	0.9911	95.1252	7446	0.9885	108.164	4509	0.9801	64.8238
NM_001199450.1	5360	5953	0.9433	62.2908	5988	0.9315	59.4227	6001	0.9341	61.3142	5518	0.953	57.2405	5230	0.9328	52.0481	5840	0.9358	61.6244	5462	0.9336	54.5436	5695	0.9541	59.3858	6249	0.9489	64.7874	4960	0.9269	49.8657	6931	0.9243	70.4673	5314	0.9321	53.3793	5184	0.9172	52.5738	5077	0.9354	50.6215	6359	0.9271	65.782	5747	0.9323	58.8374
XM_001231633.3	8498	5937	0.998	39.1835	4502	0.9859	28.1789	5160	0.9954	33.2533	6143	0.9954	40.193	4662	0.9891	29.2633	4624	0.9759	30.7755	4419	0.9939	27.8333	6667	0.9795	43.8498	5076	0.98	33.1933	5220	0.9973	33.1009	5289	0.9771	33.9167	4071	0.9878	25.7929	4497	0.9947	28.7657	4855	0.9874	30.5327	5648	0.9898	36.852	4388	0.9738	28.3352
NM_001030339.1	2994	5921	0.986	110.916	8883	0.9843	157.813	6335	0.9853	115.877	7284	0.9863	135.271	15194	0.9863	270.7	9604	0.9856	181.428	7176	0.9826	128.288	7509	0.9856	140.179	6276	0.9846	116.487	8459	0.986	152.248	5002	0.983	91.0434	6597	0.9853	118.634	7220	0.9856	131.086	5787	0.985	103.299	6516	0.9856	120.674	3154	0.9856	57.8078
XM_419852.4	9836	5920	0.9864	33.7564	6006	0.9887	32.479	6109	0.9876	34.0137	6095	0.9868	34.4542	5228	0.998	28.3521	5211	0.9981	29.9645	6311	0.9843	34.3429	5621	0.983	31.941	6339	0.9872	35.8135	5422	0.9928	29.7048	6093	0.9858	33.7574	6052	0.9921	33.1281	6437	0.9979	35.5741	6292	0.9931	34.1871	5440	0.9849	30.6664	7055	0.9962	39.36
NM_204342.1	1150	5917	0.9635	288.574	7476	0.9687	345.785	6786	0.9835	323.16	7565	0.993	365.761	7438	0.9983	345.005	7375	0.9643	362.718	7433	0.9983	345.958	6368	0.9748	309.499	5477	0.9887	264.661	7792	0.9913	365.121	7187	0.973	340.57	7762	0.9983	363.406	6316	0.9878	298.548	7088	0.9983	329.396	6361	0.973	306.698	5468	0.9661	260.92
NM_001199647.1	3548	5912	0.9628	93.4552	4952	0.9966	74.239	5874	0.9811	90.6677	4763	0.9969	74.642	4004	0.9552	60.1975	5749	0.967	91.6459	4833	0.9856	72.9105	4679	0.9806	73.7094	6178	0.9766	96.763	4473	0.9825	67.9361	6497	0.9687	99.7898	5539	0.9625	84.0551	5377	0.9651	82.3808	5215	0.9831	78.5531	7408	0.9749	115.771	6067	0.9932	93.8355
XM_004943742.1	4407	5908	0.8643	75.1883	8531	0.8754	102.966	7277	0.7722	90.4298	7231	0.8668	91.2309	6527	0.8189	79.002	6238	0.7937	80.0584	7852	0.7803	95.3661	6986	0.7679	88.6011	6635	0.872	83.6648	7331	0.7613	89.6408	7996	0.8012	98.875	8257	0.7332	100.878	8378	0.745	103.34	7923	0.872	96.0813	6372	0.7779	80.1707	7976	0.8593	99.3159
NM_205004.1	2286	5904	0.9519	144.851	6007	0.9493	139.771	5145	0.9427	123.257	5469	0.9532	133.02	6226	0.9519	145.278	5250	0.9497	129.894	5368	0.9519	125.688	5244	0.9475	128.215	5811	0.9523	141.26	5990	0.9479	141.2	5498	0.9501	131.065	4923	0.9493	115.95	5118	0.9506	121.701	4614	0.944	107.868	5764	0.9471	139.808	5082	0.9528	121.993
NM_001007858.1	4253	5902	0.9727	77.8317	6321	0.9713	79.0543	6931	0.9539	89.2489	5825	0.9765	76.153	5255	0.9666	65.909	5226	0.9487	69.499	6182	0.9791	77.8019	6032	0.9708	79.2719	6158	0.976	80.4617	6315	0.9713	80.0135	7005	0.961	89.7573	6031	0.9732	76.3502	6977	0.977	89.1749	6701	0.9795	84.2048	6419	0.961	83.6864	7280	0.968	93.9318
XM_419432.4	3310	5887	0.9849	99.7514	5453	0.9955	87.628	6167	0.9909	102.035	5133	0.9955	86.2243	4858	0.9743	78.2884	5014	0.9952	85.6763	6480	0.9937	104.786	5633	0.9834	95.1185	6895	0.9946	115.758	6043	0.9918	98.3807	7106	0.9967	116.991	5961	0.9855	96.9633	6492	0.9909	106.615	6446	0.9958	104.077	5960	0.9909	99.8393	6479	0.9837	107.413
NM_205196.1	2156	5887	0.9991	153.143	5129	0.9856	126.537	5265	0.9726	133.737	5179	0.9879	133.562	4705	0.9972	116.407	4672	0.9893	122.563	5806	0.9745	144.14	4915	0.9722	127.417	6078	0.9314	156.66	4548	0.9884	113.673	5567	0.9884	140.711	5661	0.9903	141.371	5020	0.9661	126.568	5641	0.9879	139.83	5195	0.9991	133.604	5268	0.9814	134.083
NM_001006456.1	3917	5886	0.9877	84.279	7278	0.9967	98.8311	6956	0.9967	97.2542	6345	0.9964	90.0668	6855	0.9967	93.3515	6283	0.9972	90.7231	6205	0.9967	84.7901	6888	0.9895	98.2863	6570	0.9962	93.2088	7406	0.9974	101.886	6625	0.9972	92.1699	6121	0.9967	84.1366	5909	0.9962	82.003	6549	0.9946	89.354	6461	0.9967	91.4596	6756	0.9974	94.6483
NM_001031249.1	3647	5879	0.9548	90.4108	6787	0.9877	98.9868	5737	0.975	86.1492	6978	0.9962	106.385	5311	0.9899	77.6798	5116	0.9885	79.3413	7040	0.9904	103.322	6513	0.9948	99.8157	6054	0.9918	92.2469	6042	0.9825	89.2751	7358	0.9923	109.946	6911	0.958	102.028	5916	0.9822	88.1783	7141	0.9896	104.644	6333	0.983	96.2846	6354	0.9923	95.6067
NM_001006568.1	3297	5864	0.9961	99.7534	4733	0.9964	76.3577	4756	0.9951	78.9996	4831	0.9945	81.4713	4808	0.9785	77.7881	4539	0.9955	77.8656	5173	0.9964	83.9809	4439	0.9906	75.2523	5102	0.9915	85.9937	5057	0.9924	82.6531	5151	0.9961	85.1392	4441	0.9888	72.5234	4380	0.9912	72.2145	4634	0.9961	75.1155	5603	0.9961	94.229	5878	0.9961	97.8334
NM_001008453.1	2248	5847	0.9644	145.878	3690	0.9684	87.3103	4510	0.9644	109.871	4189	0.9649	103.61	2850	0.9488	67.6264	3394	0.9684	85.3926	4255	0.9675	101.312	4495	0.9502	111.76	6432	0.9684	158.999	4597	0.9644	110.195	4216	0.9591	102.202	3147	0.9689	75.3732	4415	0.9635	106.759	4545	0.9617	108.051	4183	0.9711	103.175	4145	0.9631	101.182
NM_001012862.1	4976	5829	0.9938	65.7002	4294	0.993	45.9004	5168	0.994	56.878	4992	0.9948	55.7803	4767	0.9926	51.1014	5223	0.9924	59.3669	4736	0.9966	50.9434	4343	0.9889	48.7824	5008	0.9942	55.928	4465	0.9938	48.3533	4959	0.9972	54.3088	5466	0.9944	59.1433	4145	0.9932	45.2807	5075	0.992	54.5065	5551	0.9918	61.8549	5098	0.9938	56.2207
XM_418053.4	3026	5821	0.9997	107.89	8265	0.9997	145.281	5506	0.9997	99.6482	6499	0.9997	119.416	5140	0.9993	90.607	4794	0.9993	89.6053	6814	0.9997	120.529	5146	0.9993	95.0505	5041	0.9997	92.5748	5740	0.9997	102.218	7060	0.9997	127.143	4907	0.9997	87.3099	4992	0.9997	89.6758	5484	0.9997	96.8548	5477	0.9997	100.359	6325	0.9997	114.701
NM_204116.2	980	5820	0.9082	333.081	8204	0.9367	445.282	7094	0.9327	396.431	7712	0.9255	437.55	9972	0.9	542.78	7564	0.9398	436.546	6965	0.9378	380.41	6406	0.9265	365.354	6076	0.9286	344.538	7014	0.9418	385.678	5838	0.9051	324.635	9341	0.9398	513.196	8089	0.9367	448.681	5952	0.902	324.586	5816	0.9367	329.065	5080	0.9398	284.456
NM_001006352.1	2113	5817	0.9352	154.402	6922	0.9588	174.248	6724	0.9517	174.273	6460	0.9527	169.988	6569	0.947	165.832	6044	0.9375	161.782	6858	0.9541	173.722	5982	0.9659	158.234	6266	0.946	164.792	6501	0.9314	165.793	6042	0.9371	155.825	5892	0.9333	150.134	7042	0.9371	181.162	6443	0.9593	162.96	6263	0.9356	164.349	7156	0.9394	185.844
XR_140220.2	15466	5807	0.665	21.0585	6232	0.7137	21.4331	5395	0.6775	19.1036	6908	0.7458	24.8348	5712	0.6858	19.7005	5857	0.7277	21.4191	5687	0.7085	19.6817	5408	0.6737	19.5439	7002	0.6808	25.1588	5821	0.6972	20.2817	6306	0.709	22.2194	7407	0.7294	25.7858	5956	0.6567	20.9337	6187	0.6913	21.3794	4705	0.6843	16.868	5001	0.7099	17.7442
NM_204907.1	1608	5801	0.9092	202.334	7316	0.9092	242.004	6853	0.9042	233.398	6099	0.9086	210.891	7251	0.9111	240.536	6075	0.9055	213.68	7634	0.9042	254.111	6557	0.9092	227.915	6187	0.9546	213.815	7682	0.908	257.439	7174	0.9049	243.126	7519	0.9086	251.762	7396	0.9055	250.023	7420	0.9055	246.61	6325	0.9086	218.101	7192	0.9055	245.437
NM_001109771.2	3887	5800	0.9645	83.6886	7760	0.9895	106.19	6111	0.9851	86.0994	7314	0.9668	104.623	7808	0.9895	107.15	6418	0.9869	93.3877	6490	0.9758	89.369	6137	0.99	88.246	5917	0.9859	84.5925	7260	0.9879	100.649	5756	0.9851	80.6981	7015	0.9797	97.1694	6573	0.99	91.9218	6097	0.9853	83.829	7234	0.9859	103.192	5428	0.9884	76.6306
NM_001276306.2	1405	5797	0.926	231.409	5596	0.9801	211.854	5602	0.9374	218.358	5655	0.9231	223.791	4980	0.9423	189.069	5408	0.9416	217.703	6395	0.9886	243.625	5565	0.9217	221.382	6132	0.9751	242.533	5845	0.9146	224.178	6769	0.9751	262.546	6493	0.9246	248.82	6143	0.9758	237.67	5872	0.9765	223.358	6184	0.9601	244.049	7066	0.9637	275.978
NM_001012696.1	6788	5787	0.992	47.815	5943	0.9859	46.5692	4928	0.9897	39.7586	5799	0.9819	47.5005	6146	0.986	48.2968	4814	0.9862	40.1115	5019	0.9951	39.576	4949	0.9873	40.7501	5318	0.9856	43.5363	5853	0.9923	46.4646	5199	0.9923	41.7383	4882	0.9882	38.7233	5410	0.9898	43.3236	4487	0.9884	35.327	5367	0.9916	43.8402	4064	0.9923	32.854
NM_001012917.1	4557	5787	0.9921	71.2241	7104	0.9934	82.92	5298	0.9925	63.67	6593	0.9923	80.4434	7026	0.9993	82.2426	5823	0.995	72.2724	6036	0.9993	70.8969	5889	0.9974	72.2297	5453	0.993	66.4969	6641	0.995	78.5308	5803	0.9919	69.3953	6669	0.9928	78.7949	5591	0.9989	66.6929	4978	0.9906	58.3806	5884	0.9925	71.594	4949	0.9906	59.5957
XM_421629.4	3307	5780	0.9819	98.0272	8368	0.9888	134.593	7642	0.9806	126.554	6708	0.9746	112.783	7647	0.9758	123.346	7075	0.9794	121.003	7023	0.9776	113.67	6962	0.9788	117.667	6899	0.9731	115.93	7148	0.9797	116.476	7829	0.9858	129.012	8744	0.9888	142.361	7529	0.9791	123.758	8572	0.9933	138.529	6163	0.9797	103.333	7777	0.9776	129.049
NM_001012560.1	2948	5779	0.9607	109.946	5673	0.9915	102.358	5818	0.9559	108.081	4477	0.9861	84.4396	4532	0.9559	82.0031	5014	0.9925	96.197	6093	0.9722	110.627	5714	0.9668	108.334	6697	0.9746	126.24	6101	0.981	111.522	6296	0.9864	116.384	5824	0.9881	106.368	5190	0.9898	95.6994	5840	0.9881	105.871	5202	0.96	97.8421	8123	0.9871	151.205
NM_001204097.1	8016	5776	0.9704	40.4131	6109	0.9649	40.5366	5206	0.9666	35.5671	5536	0.9738	38.3994	6399	0.9607	42.5816	5309	0.9696	37.4593	5266	0.9647	35.1625	5062	0.9631	35.2954	5196	0.9653	36.0211	5088	0.9702	34.2038	5387	0.9622	36.6223	5120	0.9634	34.3897	4749	0.9623	32.2043	4045	0.9651	26.9683	6121	0.9558	42.3397	4235	0.9576	28.9916
NM_001031037.1	4419	5772	0.9728	73.258	4752	0.9919	57.1989	4838	0.9731	59.9576	4790	0.9814	60.2696	4780	0.9769	57.6994	4620	0.9905	59.132	4626	0.9857	56.0323	4321	0.9708	54.653	4439	0.9876	55.8221	4525	0.9695	55.1798	4550	0.9835	56.1105	5008	0.9744	61.0178	4255	0.9898	52.3414	4363	0.9771	52.7659	5935	0.9857	74.4697	3782	0.9805	46.965
XM_001234902.3	4606	5769	0.9844	70.2473	5545	0.9713	64.0343	5409	0.9733	64.3125	5336	0.9917	64.4137	4748	0.9561	54.9863	4684	0.9957	57.5172	5569	0.9679	64.7158	5277	0.9824	64.0349	5234	0.9742	63.1473	5727	0.9766	67.0021	6081	0.9828	71.9462	4705	0.9831	54.9986	5686	0.9889	67.1046	5589	0.9661	64.8489	5283	0.9759	63.5975	6798	0.9941	80.9905
XM_421139.4	2826	5765	0.977	114.414	5802	0.9848	109.205	6412	0.9802	124.258	5308	0.9667	104.435	5502	0.9735	103.852	5733	0.9724	114.74	6371	0.9844	120.668	5787	0.9781	114.455	6415	0.9848	126.145	6323	0.9855	120.569	6361	0.9855	122.662	6545	0.9858	124.696	6394	0.9742	122.99	7520	0.9731	142.213	5825	0.9858	114.29	7245	0.9781	140.683
NM_204437.1	2661	5753	0.8993	121.256	4818	0.9853	96.3068	5036	0.9309	103.644	3986	0.9891	83.2873	2466	0.9741	49.4329	4574	0.9782	97.2201	5100	0.9575	102.585	4568	0.929	95.9477	7718	0.9808	161.178	4765	0.9602	96.4947	6086	0.9421	124.636	3302	0.9545	66.8111	4640	0.962	94.7856	4943	0.9267	99.2746	6639	0.956	138.338	8451	0.9711	174.277
NM_001079719.2	4023	5690	0.8787	79.3259	5981	0.9065	79.0786	4983	0.8849	67.8333	5219	0.9068	72.1313	4885	0.9682	64.7712	4604	0.9098	64.7277	6655	0.8794	88.5431	5465	0.9326	75.9265	5842	0.9421	80.6968	5400	0.9577	72.3318	5458	0.9045	73.9333	5327	0.8852	71.2933	6377	0.9751	86.166	5289	0.912	70.2613	5755	0.8643	79.3192	5361	0.905	73.1261
NM_001030820.1	4747	5688	0.9901	67.2037	4985	0.9802	55.8574	5031	0.9935	58.0413	5864	0.9834	68.6849	5283	0.9901	59.3648	5622	0.9823	66.9848	4717	0.9861	53.1868	5259	0.9853	61.9209	5148	0.9855	60.2649	4644	0.9735	52.7179	4766	0.9933	54.7131	5674	0.985	64.3556	4649	0.9945	53.2365	4167	0.9922	46.9134	5689	0.9806	66.4507	4057	0.9789	46.8989
XM_004950222.1	827	5653	0.8235	383.377	4961	0.8102	319.079	5854	0.8585	387.659	5505	0.9093	370.116	5743	0.8573	370.426	5883	0.8126	402.344	5818	0.8186	376.552	4029	0.8634	272.298	4971	0.8392	334.028	6005	0.8549	391.285	4238	0.8319	279.262	4797	0.8235	312.306	6031	0.8622	396.418	5359	0.8404	346.314	6267	0.8525	420.182	5396	0.8476	358.05
NM_001006527.1	4252	5648	0.992	74.4996	4461	0.9577	55.8051	5148	0.9668	66.3052	4020	0.9262	52.5677	2724	0.9419	34.1729	3769	0.9737	50.1346	4755	0.9445	59.8569	5427	0.9525	71.3378	6580	0.9668	85.9959	4986	0.9212	63.1894	6267	0.9556	80.3199	4112	0.9617	52.0686	4604	0.9379	58.8588	5927	0.9673	74.4962	5314	0.965	69.2965	9030	0.9659	116.539
NM_001031033.1	3603	5632	0.9886	87.67	5410	0.9853	79.8671	5322	0.992	80.8933	4900	0.9836	75.6168	5099	0.9814	75.4898	4918	0.9856	77.2021	5394	0.9925	80.1315	5128	0.9856	79.5495	5523	0.9808	85.1836	4822	0.9875	72.1188	5591	0.9908	84.5633	4826	0.992	72.1173	5226	0.9858	78.8451	4879	0.99	72.3701	5914	0.9861	91.0123	5362	0.9914	81.6656
XM_420884.4	8464	5623	0.9966	37.2602	6846	0.9961	43.0226	5819	0.9957	37.6509	6470	0.9956	42.5026	7968	0.9963	50.2159	5844	0.994	39.0516	6587	0.9969	41.6552	5604	0.9959	37.0063	5688	0.9941	37.3447	5841	0.9936	37.1875	5935	0.9935	38.2122	6557	0.9976	41.7105	5872	0.9959	37.712	4552	0.996	28.7421	5632	0.996	36.8952	5134	0.9979	33.2856
NM_001031400.1	2198	5603	0.9877	142.97	5653	0.9891	136.8	6297	0.9886	156.895	5993	0.9895	151.601	5940	0.9882	144.154	6216	0.9904	159.951	5650	0.9864	137.587	6718	0.9886	170.831	6523	0.9864	164.917	6302	0.9909	154.503	6380	0.9859	158.179	5219	0.9868	127.843	5398	0.9891	133.498	7556	0.9977	183.72	6306	0.99	159.078	6418	0.9936	160.232
NM_001031402.1	4504	5602	0.9474	69.7586	4457	0.9445	52.6356	4145	0.9505	50.3997	4560	0.9314	56.2928	3098	0.9374	36.6903	3727	0.9252	46.8021	4338	0.9438	51.5523	4249	0.9445	52.7281	4878	0.9505	60.185	3996	0.9423	47.8093	5447	0.9387	65.9046	4554	0.9412	54.4391	4458	0.9576	53.8036	4138	0.9432	49.1003	4763	0.9518	58.6361	4628	0.9216	56.3861
XM_418244.4	3670	5588	0.9733	85.3971	3546	0.9649	51.3935	3646	0.9556	54.4068	3375	0.9774	51.1322	1505	0.9774	21.8745	3116	0.958	48.0215	4507	0.9695	65.7322	5593	0.9654	85.1789	5731	0.9749	86.7779	2540	0.9708	37.2952	4572	0.9728	67.8886	4714	0.9736	69.1576	3401	0.927	50.3744	4323	0.9752	62.9523	4031	0.9575	60.9018	4738	0.9717	70.8444
NM_204287.2	1069	5585	0.9906	293.021	6482	0.9963	322.527	6750	0.9972	345.803	5608	0.9935	291.687	4173	0.9841	208.228	4862	0.9916	257.242	5870	0.9916	293.912	5574	0.9869	291.436	5891	0.9785	306.236	6692	0.9944	337.337	6330	0.9935	322.688	6329	0.9935	318.767	5976	0.9925	303.88	7941	0.9944	396.999	6553	0.9888	339.896	8943	0.9906	459.074
XM_423059.4	1836	5562	0.9831	169.907	4229	0.982	122.518	4242	0.9847	126.532	4176	0.982	126.466	3540	0.982	102.849	3916	0.9815	120.635	4830	0.9831	140.809	4592	0.982	139.792	4994	0.982	151.154	4888	0.982	143.464	5091	0.9842	151.108	3832	0.9826	112.375	4639	0.9842	137.348	4266	0.982	124.177	4657	0.9924	140.643	6078	0.982	181.662
NM_001031561.1	1563	5561	0.9744	199.548	6628	0.9757	225.558	5567	0.9744	195.058	6414	0.977	228.169	7239	0.9763	247.051	5449	0.9757	197.18	5835	0.9898	199.82	5514	0.9757	197.179	5807	0.9744	206.461	6649	0.993	229.236	6139	0.9763	214.04	5373	0.9763	185.086	5594	0.9757	194.551	5574	0.9757	190.59	6662	0.9834	236.335	5806	0.9757	203.843
XR_211569.1	8351	5560	0.6303	37.3413	5711	0.7484	36.3755	5586	0.8068	36.6323	5499	0.7047	36.6127	5711	0.7372	36.4789	5233	0.7069	35.4419	5729	0.71	36.7195	5294	0.6817	35.4323	6023	0.6652	40.0792	5484	0.7266	35.387	5394	0.6277	35.1989	5749	0.7429	37.0655	5731	0.7175	37.3045	4763	0.6739	30.4814	5535	0.5959	36.7504	4827	0.6841	31.7187
XM_421599.4	7422	5560	0.9624	42.0152	5840	0.9574	41.853	5655	0.9748	41.7267	5688	0.9658	42.6113	4470	0.9535	32.1258	4979	0.977	37.9425	6680	0.9733	48.174	6341	0.9681	47.7519	6910	0.9767	51.7371	4631	0.9612	33.6232	6788	0.9659	49.84	6416	0.9639	46.5436	6231	0.978	45.6359	7247	0.9689	52.1831	6932	0.9624	51.787	8885	0.9706	65.6921
NM_001039300.1	3315	5558	0.9976	94.0346	4923	0.9976	78.9917	5558	0.9982	91.82	5102	0.9982	85.5743	4218	0.9973	67.872	4173	0.9973	71.1983	5576	0.9973	90.0318	4856	0.9946	81.8745	5985	0.9982	100.329	4712	0.9973	76.5962	6247	0.9982	102.694	5200	0.9982	84.4571	5987	0.9976	98.1737	5618	0.9958	90.5713	4919	0.9967	82.2766	5972	0.9973	98.8583
NM_001031108.1	4319	5555	0.9882	72.1363	6173	0.9896	76.0236	5991	0.9898	75.9658	6159	0.9926	79.2891	6093	0.9877	75.2516	5760	0.9912	75.43	6107	0.9884	75.6836	4937	0.9875	63.8901	5405	0.9893	69.5437	5502	0.987	68.6472	5130	0.9891	64.7278	6278	0.9893	78.2626	6450	0.9868	81.1794	5649	0.9926	69.9006	6191	0.9907	79.4805	4754	0.9907	60.4022
XM_003640633.2	5274	5530	0.9742	58.8082	6790	0.9869	68.4802	5908	0.9827	61.3483	5672	0.9754	59.7974	6741	0.9854	68.1792	5340	0.9738	57.2672	6499	0.9848	65.9574	5341	0.9782	56.6025	5471	0.9848	57.6463	6007	0.989	61.3766	6227	0.9873	64.3421	6233	0.9674	63.6317	5329	0.9647	54.9256	6031	0.9767	61.1141	4946	0.9877	51.9993	5511	0.9846	57.3412
XM_430420.4	447	5505	0.9821	690.721	3588	0.9709	426.953	4292	0.9642	525.841	3668	0.9687	456.256	2393	0.9732	285.564	3694	0.9642	467.406	4736	0.9754	567.102	4857	0.9709	607.315	5782	0.9754	718.812	4770	0.9732	575.038	5101	0.9776	621.877	3268	0.9866	393.632	4343	0.9709	528.143	4720	0.9754	564.322	4284	0.9732	531.404	5320	0.9732	653.102
NM_001031250.1	3204	5504	0.9766	96.3471	5737	0.9669	95.2418	5925	0.9638	101.274	5164	0.9585	89.6149	5310	0.9669	88.4035	5295	0.9242	93.4712	5728	0.9647	95.6902	5982	0.9775	104.354	6082	0.9775	105.487	5839	0.9856	98.2045	6607	0.9738	112.375	6431	0.9685	108.069	5368	0.9619	91.0729	7358	0.9791	122.733	5196	0.9922	89.9207	7190	0.99	123.144
NM_001277809.1	1798	5499	0.9983	171.533	6149	0.9861	181.907	6775	0.9972	206.358	5811	0.9994	179.7	6150	0.9967	182.454	5648	0.9983	177.668	5933	0.9972	176.621	5918	0.9983	183.966	6552	0.9994	202.502	5850	0.9989	175.328	5794	0.9983	175.609	5790	0.9911	173.382	5185	0.9994	156.758	6187	0.9989	183.9	5784	0.9967	178.37	5894	0.9983	179.886
XM_414341.4	5700	5495	0.9984	54.0687	7360	0.9991	68.6812	5975	0.9968	57.4071	5979	0.9981	58.323	5953	0.9984	55.7094	6169	0.9902	61.2131	6186	0.9974	58.0887	6388	0.9965	62.6388	6063	0.9979	59.1096	6222	0.9965	58.8221	5867	0.9963	56.0916	6587	0.9974	62.2199	5845	0.9954	55.7416	6379	0.9977	59.8095	5797	0.9965	56.3912	6270	0.9981	60.3628
XM_001234504.3	4518	5480	0.9119	68.0279	5514	0.9274	64.9166	5113	0.9194	61.9772	5557	0.9201	68.3881	6217	0.9053	73.4011	5711	0.9285	71.4941	4879	0.9188	57.8018	4703	0.9548	58.1811	4575	0.9677	56.2717	6125	0.9686	73.0542	4401	0.925	53.0838	5281	0.9584	62.9341	4139	0.9028	49.7988	4804	0.9367	56.8263	5761	0.934	70.7025	4348	0.936	52.8105
XM_413816.4	7324	5468	0.9907	41.8729	6621	0.9889	48.0851	5272	0.9824	39.4211	6266	0.9915	47.5695	5240	0.9907	38.1637	5020	0.9765	38.7668	6036	0.9813	44.1121	5560	0.9907	42.4307	6700	0.9881	50.836	4613	0.9795	33.9407	6203	0.9884	46.1541	6424	0.9884	47.2252	6123	0.991	45.4449	5603	0.9883	40.8851	5232	0.9896	39.6098	6741	0.9872	50.5071
NM_001006468.1	2058	5464	0.9879	148.908	7603	0.9864	196.506	7913	0.9864	210.571	6062	0.9898	163.779	6698	0.9869	173.607	6592	0.9869	181.166	6726	0.9791	174.932	6381	0.9903	173.299	7029	0.9845	189.799	7374	0.9864	193.083	7795	0.9869	206.408	8341	0.9859	218.217	6535	0.9854	172.611	8246	0.9869	214.136	6191	0.9859	166.801	8053	0.9869	214.728
NM_205297.1	799	5458	0.9337	383.124	5513	0.9299	367.009	4971	0.9324	340.721	5221	0.9287	363.323	5030	0.9249	335.806	4568	0.9287	323.358	6723	0.9324	450.374	4359	0.9287	304.925	4747	0.8135	330.155	4754	0.9312	320.625	4798	0.9287	327.243	5867	0.9249	395.353	5915	0.9299	402.418	4943	0.9287	330.625	4073	0.9337	282.651	4972	0.9312	341.477
XM_420295.4	3078	5458	0.9457	99.4529	5041	0.9461	87.1131	5210	0.9938	92.6982	4522	0.9448	81.6861	4611	0.9935	79.9087	5384	0.974	98.933	4950	0.947	86.0782	4860	0.9457	88.2513	5266	0.9753	95.073	5121	0.9942	89.6544	4777	0.947	84.5753	5201	0.9448	90.9776	4612	0.9448	81.4498	4818	0.9451	83.6547	5433	0.9451	97.871	5226	0.9851	93.1703
XM_004950455.1	1702	5436	0.9935	179.132	24018	0.9994	750.607	22817	0.9994	734.178	8665	0.9912	283.071	15357	0.9994	481.298	9742	0.9965	323.738	20536	0.9994	645.822	17235	0.9994	565.985	18155	0.9994	592.764	18439	0.9994	583.799	16126	0.9994	516.326	28105	0.9994	889.079	7608	0.9824	242.985	7198	0.9618	226.019	21434	0.9994	698.275	3861	0.9994	124.485
NM_001006319.2	3371	5425	0.9991	90.2597	5769	0.9985	91.0284	5074	0.9991	82.4316	5491	0.9991	90.5689	5479	0.9858	86.6982	5012	0.9988	84.0924	5563	0.9982	88.3298	5313	0.9997	88.0916	5403	0.9991	89.0679	5274	0.9982	84.3076	5299	0.9991	85.6627	5433	0.9991	86.7755	5506	0.9997	88.7865	5503	0.9961	87.2435	5631	0.9991	92.6211	5310	0.9982	86.4395
NM_001171677.1	961	5417	0.8418	316.146	4305	0.9854	238.279	5470	0.9917	311.721	5591	0.9813	323.484	6191	0.9969	343.641	4859	0.9719	285.975	4651	0.9886	259.048	5019	0.9396	291.909	4862	0.8783	281.149	6830	0.8678	382.986	3073	0.999	174.259	6635	0.9615	371.735	6381	0.949	360.94	5517	0.9917	306.812	5529	0.9043	319.011	5454	0.9906	311.436
XM_416972.4	3448	5417	0.9478	88.1139	7752	0.9037	119.586	6317	0.9579	100.333	6501	0.9191	104.833	7362	0.9347	113.893	5664	0.9524	92.9096	6932	0.942	107.609	5877	0.9423	95.2669	5891	0.9632	94.9438	6697	0.9434	104.664	6818	0.9611	107.757	7005	0.9084	109.385	7232	0.9342	114.015	6525	0.9391	101.136	6326	0.9121	101.729	6526	0.9498	103.862
NM_001039281.2	3385	5410	0.8434	89.6378	5490	0.9477	86.2678	4996	0.8647	80.8288	4873	0.9279	80.0432	5333	0.9604	84.0389	5212	0.9471	87.0864	5164	0.948	81.6553	4762	0.9465	78.6293	4849	0.8668	79.6047	4926	0.9341	78.419	4819	0.9211	77.5809	5288	0.9516	84.1103	4860	0.9436	78.0453	4431	0.9433	69.9577	5352	0.9448	87.6679	4255	0.9315	68.9791
NM_204891.1	3877	5410	0.9675	78.2626	4427	0.9825	60.7364	4379	0.9654	61.8559	4537	0.9623	65.0668	3848	0.969	52.9428	4024	0.9685	58.7039	5134	0.9678	70.8789	4695	0.9518	67.6851	5797	0.9874	83.0907	4944	0.9688	68.7176	5614	0.9654	78.9102	4909	0.9649	68.1732	4889	0.9652	68.5478	4759	0.9685	65.6013	4890	0.9848	69.9353	4647	0.9482	65.7739
XM_003642721.2	4391	5406	0.9975	69.0503	6374	0.9934	77.2118	5756	0.9895	71.7893	5908	0.9923	74.8107	6127	0.9852	74.4307	5798	0.9866	74.6826	5566	0.99	67.8479	5377	0.9854	68.4432	5191	0.9891	65.695	6692	0.9879	82.1255	5016	0.9818	62.2517	6569	0.9895	80.5475	5521	0.9943	68.3477	4824	0.9868	58.7133	4639	0.9841	58.5793	5087	0.9829	63.5733
NM_001042538.1	7648	5403	0.9932	39.6223	8430	0.9971	58.6293	6187	0.9965	44.3031	6990	0.9962	50.8178	9515	0.9952	66.3634	7195	0.9907	53.2093	6307	0.9935	44.1399	5781	0.9961	42.2482	5269	0.9961	38.2847	6945	0.9967	48.9339	4966	0.9935	35.3847	5101	0.9935	35.9107	5659	0.994	40.2218	4542	0.9939	31.7389	5909	0.9859	42.84	4532	0.9918	32.5176
NM_001006552.1	2861	5401	0.9787	105.879	5916	0.9811	109.988	6621	0.9916	126.738	6524	0.9878	126.789	4518	0.9815	84.2357	5795	0.9885	114.562	6757	0.9916	126.413	7283	0.9944	142.281	7075	0.9811	137.421	5052	0.9913	95.1548	7070	0.9808	134.666	8859	0.9878	166.718	6807	0.9916	129.332	6518	0.9843	121.756	6665	0.9878	129.171	8999	0.9916	172.605
XM_003642822.2	5891	5390	0.9778	51.316	5991	0.9703	54.0935	5970	0.9788	55.4993	5291	0.9856	49.9385	5633	0.9808	51.0057	5162	0.9774	49.5603	5937	0.9822	53.943	6149	0.9864	58.3403	6086	0.9761	57.4101	5355	0.9818	48.9842	6372	0.9815	58.9445	6395	0.981	58.4477	6217	0.9773	57.3669	5891	0.9871	53.4432	5572	0.9871	52.4451	5966	0.9779	55.5739
NM_001006132.1	3650	5389	0.9896	82.8072	6381	0.9929	92.9889	5477	0.9816	82.1773	5866	0.9964	89.3585	5270	0.9819	77.0168	5089	0.9948	78.8577	5753	0.9822	84.3642	5361	0.9959	82.093	5831	0.9984	88.7759	5948	0.997	87.8139	6130	0.9918	91.5218	5901	0.9959	87.046	7020	0.9981	104.547	6029	0.9929	88.2764	5621	0.9874	85.3894	6099	0.9918	91.6943
NM_205380.2	5548	5386	0.9941	54.4481	6692	0.9926	64.1586	5142	0.9924	50.7572	4067	0.991	40.7591	12061	0.9919	115.962	6968	0.9922	71.0356	7081	0.9919	68.3148	10821	0.9957	109.015	8674	0.9928	86.8816	8652	0.996	84.036	9262	0.9897	90.9756	4530	0.9915	43.9621	7108	0.9895	69.6435	8161	0.9922	78.6139	12950	0.9922	129.424	7106	0.9987	70.2855
NM_001031141.1	4488	5383	0.9782	67.2704	4907	0.984	58.1565	4156	0.975	50.7137	4086	0.9844	50.6211	3918	0.9762	46.5671	4066	0.9933	51.2412	4916	0.9882	58.6295	4339	0.9775	54.0369	5040	0.982	62.4055	4716	0.9911	56.6248	5070	0.9828	61.5619	4041	0.9835	48.4788	4521	0.9721	54.7584	3806	0.9833	45.3219	4326	0.984	53.4462	4543	0.9813	55.5478
NM_001257224.1	5063	5380	0.9972	59.5974	7110	0.9939	74.6959	6821	0.9945	73.7806	6305	0.9785	69.241	5817	0.9844	61.2856	6362	0.9858	71.0707	6668	0.9891	70.4928	5436	0.9893	60.0102	6156	0.9951	67.5672	6247	0.9976	66.4889	6105	0.9828	65.7105	7306	0.9828	77.6941	6269	0.9694	67.3069	7259	0.9951	76.6234	6404	0.9781	70.1337	6139	0.9617	66.5375
NM_001199000.1	5320	5379	0.9914	56.7078	5975	0.9921	59.7395	5340	0.9919	54.9708	6184	0.9944	64.6315	6000	0.988	60.1599	5776	0.994	61.4073	5766	0.9955	58.0123	5576	0.9891	58.5821	5681	0.9949	59.3415	5430	0.9917	55.0014	5923	0.984	60.6718	6316	0.9932	63.9215	5883	0.9876	60.1114	5811	0.993	58.3756	6134	0.9835	63.9316	5565	0.9867	57.4024
NM_001031193.1	2466	5361	0.9968	121.929	5119	0.9838	110.415	5699	0.9838	126.563	3557	0.9858	80.2005	2105	0.9838	45.533	3890	0.9765	89.2198	5655	0.9972	122.743	4903	0.9842	111.128	8024	0.9842	180.819	4319	0.9858	94.379	7202	0.9984	159.154	4608	0.9931	100.609	5171	0.9988	113.986	6278	0.9854	136.057	5413	0.9886	121.711	8947	0.9903	199.095
NM_001031405.2	4336	5352	0.9933	69.2276	5583	0.9912	68.4878	4529	0.9792	57.2025	5466	0.9958	70.0917	5540	0.9656	68.1535	4797	0.9908	62.5727	4629	0.9949	57.1419	4901	0.9952	63.1755	4606	0.9942	59.0309	4386	0.9952	54.5086	4514	0.9887	56.7321	4240	0.9926	52.6493	4392	0.9878	55.0608	3713	0.9869	45.7644	4743	0.9952	60.6523	5005	0.9896	63.342
XM_004942009.1	7022	5351	0.105	42.7392	4850	0.0974	36.738	6642	0.1163	51.8013	4914	0.0891	38.91	4229	0.0753	32.1251	5575	0.1107	44.9044	5372	0.0769	40.9479	5121	0.0923	40.7612	6887	0.1371	54.5022	4955	0.082	38.0249	6304	0.1055	48.9229	5752	0.0695	44.1036	4410	0.0817	34.1387	6390	0.1193	48.6332	6913	0.1095	54.587	7733	0.1085	60.4316
NM_204886.1	3634	5349	0.9736	82.5544	7372	0.9843	107.904	5086	0.9887	76.6467	5965	0.992	91.2666	7200	0.9744	105.685	5190	0.9948	80.7769	6683	0.9887	98.4336	6335	0.9692	97.435	5864	0.9959	89.6714	6950	0.9893	103.059	6515	0.967	97.6981	6366	0.9959	94.3187	6076	0.9791	90.8871	5883	0.9959	86.518	5289	0.9783	80.6997	5091	0.9843	76.8767
NM_001031472.1	3125	5348	0.9805	95.983	4574	0.9738	77.8541	4793	0.977	83.9962	4175	0.984	74.2836	4481	0.9818	76.4879	4892	0.9802	88.5403	4397	0.9763	75.3118	4384	0.9792	78.4105	4871	0.9802	86.619	4236	0.9798	73.0451	4701	0.9693	81.9779	4451	0.9798	76.6874	3835	0.9674	66.709	4295	0.9712	73.4523	5299	0.9773	94.0215	4795	0.983	84.2006
NM_204975.1	4418	5318	0.993	67.5111	3801	0.9959	45.7622	4625	0.9946	57.3308	3208	0.9916	40.3734	2209	0.9857	26.6709	3981	0.9823	50.9649	4294	0.9882	52.0227	4392	0.9975	55.5636	6397	0.9964	80.4629	3955	0.9984	48.2399	5336	0.9604	65.8183	3383	0.9984	41.228	3586	0.9876	44.1219	4419	0.9955	53.4553	6094	0.9946	76.4821	7173	0.9957	89.0947
NM_001277105.1	4449	5316	0.9946	67.0155	4768	0.9946	57.0045	4553	0.9937	56.0451	4500	0.9948	56.2389	5480	0.9955	65.7031	4848	0.9964	61.6318	4427	0.9964	53.2603	4496	0.9935	56.4829	4806	0.9928	60.0297	4441	0.9946	53.7903	4741	0.993	58.0717	4682	0.9903	56.6611	4170	0.9897	50.9499	4017	0.9942	48.2538	5306	0.996	66.1284	4093	0.996	50.4843
NM_205155.2	10642	5301	0.9965	27.9375	5524	0.9945	27.6099	4118	0.9973	21.1917	4662	0.9904	24.3577	4617	0.9911	23.1422	3712	0.9797	19.7283	5125	0.9907	25.7767	4410	0.9907	23.1616	3861	0.9833	20.1614	4928	0.992	24.9536	4754	0.9919	24.344	3975	0.9898	20.1108	4937	0.9932	25.2179	3749	0.986	18.8272	4688	0.9928	24.4257	3924	0.989	20.234
XM_420670.4	7297	5299	0.9937	40.7289	5564	0.997	40.5581	6592	0.9967	49.4738	4541	0.997	34.6014	2590	0.9711	18.9332	5189	0.9968	40.2202	5512	0.9764	40.4317	6112	0.9942	46.8158	8596	0.9953	65.4632	5758	0.9929	42.5219	7820	0.9944	58.4009	5596	0.9931	41.2905	5890	0.9868	43.8773	7781	0.999	56.988	6444	0.9796	48.966	11824	0.9973	88.9195
XM_416078.4	6379	5298	0.9851	46.5814	5653	0.9856	47.137	4933	0.9829	42.3507	5090	0.9848	44.3661	5209	0.9704	43.5581	4596	0.9691	40.7504	4910	0.9701	41.1989	5230	0.9685	45.825	5686	0.9876	49.5335	5115	0.9784	43.2094	5821	0.9911	49.7281	5358	0.9887	45.2237	5446	0.9795	46.4082	4645	0.979	38.9158	5189	0.9936	45.1039	6143	0.9817	52.8451
XM_415267.4	3643	5268	0.9586	81.1035	6279	0.9382	91.6783	5079	0.9415	76.3521	5145	0.9448	78.5259	6009	0.9588	87.9854	5060	0.9583	78.559	5227	0.9467	76.798	5143	0.9446	78.9061	4716	0.9698	71.9382	5695	0.9588	84.2403	5358	0.9638	80.1494	5992	0.9448	88.5582	5715	0.9808	85.2759	5223	0.9522	76.622	5431	0.9918	82.6616	5214	0.9465	78.5396
NM_001006685.1	2323	5265	0.9552	127.116	5735	0.9574	131.317	4343	0.9539	102.387	5825	0.9574	139.423	7870	0.9591	180.715	5663	0.9539	137.88	18967	0.9595	437.025	5351	0.9565	128.748	4913	0.9479	117.528	7129	0.9587	165.373	6850	0.9501	160.693	5045	0.9591	116.931	9483	0.9535	221.904	3937	0.9578	90.5751	14355	0.9591	342.639	3122	0.944	73.7497
XM_422637.4	3089	5255	0.9945	95.413	6263	0.9971	107.845	5729	0.9971	101.569	5962	0.9961	107.315	5966	0.9971	103.023	5172	0.9906	94.699	5784	0.9974	100.223	5761	0.9971	104.24	5454	0.9955	98.1165	6160	0.9971	107.46	5649	0.999	99.6576	5767	0.9971	100.519	6184	0.9971	108.823	6943	0.9971	120.122	4719	0.9877	84.7062	6920	0.9964	122.932
XM_421891.4	7044	5252	0.9195	41.8175	4768	0.9165	36.0041	4311	0.9147	33.5167	4869	0.9199	38.4332	4445	0.9144	33.6605	4354	0.9265	34.9602	5498	0.8931	41.7775	5354	0.9028	42.4827	6267	0.9391	49.4408	4518	0.9256	34.5631	5306	0.9028	41.0492	5155	0.9273	39.4027	4660	0.9175	35.9613	4737	0.909	35.9399	5592	0.9171	44.0181	7994	0.924	62.2761
XM_415149.4	7804	5250	0.9568	37.7307	5627	0.949	38.3526	5767	0.9412	40.4702	5258	0.9491	37.4619	5282	0.9398	36.1035	4746	0.9541	34.3966	5299	0.9499	36.3441	5257	0.9448	37.6508	6612	0.9376	47.0826	4778	0.9494	32.9924	5881	0.9596	41.0668	5473	0.9525	37.7593	5308	0.939	36.9729	4919	0.9557	33.6862	5698	0.9745	40.4845	5035	0.9564	35.4045
NM_001031386.1	2299	5247	0.9613	128.004	5629	0.9752	130.235	6937	0.9743	165.248	4945	0.9748	119.595	4925	0.9974	114.271	6170	0.9865	151.793	5815	0.9769	135.384	5108	0.9748	124.184	6021	0.9743	145.537	5232	0.9565	122.635	5008	0.9856	118.709	6652	0.9922	155.786	5210	0.9787	123.188	6569	0.9748	152.705	6312	0.9957	152.234	6471	0.9517	154.458
NM_204308.1	3081	5243	0.9838	95.4423	8539	0.9964	147.418	7217	0.9909	128.282	7680	0.988	138.598	12592	0.9916	218.007	7745	0.9903	142.179	7127	0.9909	123.815	8027	0.9873	145.618	5400	0.9896	97.3973	7686	0.9955	134.429	6331	0.9951	111.979	6840	0.9877	119.531	6644	0.9935	117.222	6513	0.9925	112.975	5473	0.9951	98.4956	3374	0.986	60.0939
NM_204577.4	3556	5240	0.5276	82.6461	6770	0.5177	101.266	8501	0.5011	130.921	5887	0.5225	92.0489	14811	0.5565	222.172	15170	0.52	241.284	8678	0.5051	130.622	5418	0.5174	85.159	5667	0.4992	88.5598	9473	0.5157	143.553	4069	0.4927	62.3566	10357	0.5337	156.815	5839	0.5208	89.2578	7517	0.5124	112.973	10380	0.5138	161.852	3515	0.4128	54.2426
NM_001031024.1	1694	5233	0.9847	173.257	5439	0.9681	170.782	5823	0.9681	188.25	4719	0.9699	154.89	6483	0.9693	204.141	5166	0.9758	172.483	5776	0.9799	182.503	4403	0.9669	145.274	5248	0.997	172.157	6100	0.99	194.045	6024	0.9864	193.789	5680	0.9782	180.531	5015	0.9805	160.926	5144	0.9581	162.286	4567	0.964	149.486	5978	0.9681	193.651
XM_414797.4	1361	5231	0.9949	215.566	5784	0.9963	226.05	6033	0.9838	242.76	5214	0.9934	213.01	5169	0.9831	202.589	6180	0.9934	256.824	5511	0.9956	216.735	5706	0.9971	234.33	5475	0.9728	223.548	5720	0.9949	226.477	5873	0.9941	235.157	5202	0.9846	205.792	5199	0.9912	207.65	6405	0.9919	251.509	5781	0.9919	235.52	6435	0.9927	259.458
NM_205059.1	4893	5222	0.9933	59.8569	3666	0.9841	39.8522	4094	0.992	45.8221	3554	0.9914	40.3858	3709	0.9881	40.4342	4257	0.9861	49.2077	3930	0.9808	42.9907	3646	0.9698	41.6481	4022	0.9996	45.6785	3974	0.9873	43.7661	4249	0.9955	47.3226	3704	0.9937	40.7579	3608	0.9771	40.083	4285	0.981	46.8024	4600	0.9939	52.1274	4214	0.9973	47.2603
NM_205451.1	1303	5221	0.9447	224.731	5556	0.9401	226.805	4716	0.947	198.213	5329	0.9432	227.399	4344	0.9455	177.833	4470	0.934	194.029	5369	0.9808	220.549	4502	0.9877	193.114	5436	0.9823	231.836	5101	0.9401	210.958	5311	0.9517	222.121	5007	0.9854	206.895	6019	0.9417	251.102	4839	0.9401	198.474	5204	0.9378	221.45	5821	0.9493	245.149
NM_001031183.1	4444	5214	0.9766	65.8036	6355	0.9764	76.0636	5904	0.9649	72.757	5570	0.9851	69.6895	5381	0.9883	64.5887	4867	0.9802	61.9429	5821	0.977	70.1101	5800	0.9773	72.947	5879	0.9919	73.5147	5453	0.9768	66.1221	6343	0.9788	77.7817	5981	0.9878	72.4629	5700	0.9775	69.7221	6433	0.9831	77.3628	5198	0.9766	64.8553	6627	0.9766	81.8313
NM_204206.1	3111	5214	0.9958	93.9991	5603	0.9929	95.7979	5614	0.991	98.8268	5867	0.9955	104.858	5026	0.9949	86.1768	5018	0.9945	91.2295	5480	0.9942	94.2839	5010	0.9942	90.0101	5283	0.9955	94.3682	5850	0.9955	101.331	5560	0.9945	97.3939	5631	0.9958	97.4545	5934	0.9929	103.685	5646	0.9952	96.9914	5701	0.9691	101.609	6700	0.9945	118.182
NM_001277679.1	634	5210	0.9874	460.894	4808	0.9921	403.376	4375	0.9921	377.912	4446	0.9984	389.912	5350	0.9826	450.124	3921	0.9984	349.794	5241	0.9921	442.468	5411	0.9905	477.026	4797	0.9953	420.461	5974	0.9953	507.763	4613	0.9937	396.507	4528	0.989	384.533	6470	0.9968	554.734	5244	0.9921	442.044	4840	0.9953	423.291	4958	0.9921	429.135
XM_001234604.3	10943	5210	0.9911	26.7026	5188	0.9924	25.2173	4825	0.9901	24.147	5202	0.9898	26.4314	5552	0.9957	27.0633	4626	0.9846	23.9097	5907	0.9904	28.8927	5018	0.9927	25.6299	4800	0.9883	24.3753	5633	0.9876	27.7389	5442	0.9936	27.1006	4692	0.9909	23.0854	5705	0.9954	28.3393	4620	0.9835	22.5631	5024	0.9888	25.4564	4192	0.9947	21.0214
NM_001245061.1	771	5209	0.9987	378.925	9587	0.9987	661.399	6326	0.9987	449.342	10341	0.9987	745.752	14656	0.9987	1013.98	14539	0.9987	1066.56	8773	0.9987	609.047	9240	0.9987	669.84	7545	0.9987	543.813	12655	0.9987	884.49	6955	0.9987	491.586	10729	0.9987	749.24	7456	0.9987	525.679	6827	0.9987	473.225	8484	0.9987	610.14	2525	0.9987	179.715
NM_001001305.3	2792	5190	0.7901	104.257	4887	0.8535	93.1027	4328	0.8181	84.8934	4084	0.8127	81.3311	3655	0.8378	69.8296	4010	0.769	81.2332	5385	0.8066	103.235	4756	0.803	95.2094	5084	0.8141	101.189	4683	0.8628	90.3845	5743	0.8872	112.093	4410	0.8055	85.0432	4765	0.8098	92.772	4492	0.8245	85.9838	4346	0.7704	86.3093	5621	0.8005	110.478
XM_424728.4	8834	5184	0.9886	32.9125	5790	0.9835	34.8623	6098	0.9909	37.8035	5638	0.9682	35.4858	5821	0.9832	35.1486	5161	0.9898	33.0431	5436	0.9915	32.9366	4811	0.9842	30.4391	5271	0.9856	33.1574	5147	0.9733	31.3966	5602	0.9916	34.5575	4994	0.9786	30.4374	5764	0.9863	35.4679	5189	0.9835	31.392	5034	0.9931	31.5965	5495	0.9856	34.134
NM_204186.1	1021	5178	0.999	284.439	3779	0.9971	196.873	4076	0.9971	218.63	4169	0.9971	227.035	2901	0.998	151.562	3737	0.9971	207.015	6552	0.9971	343.483	4401	0.9971	240.923	4221	0.9971	229.739	3941	0.9971	208.001	6092	0.9971	325.155	4657	0.9971	245.582	4177	0.9971	222.386	5134	0.9971	268.734	5640	0.999	306.293	5771	0.9971	310.172
NM_204470.2	2489	5176	0.9594	116.633	5859	0.9233	125.208	5724	0.9446	125.944	5509	0.9301	123.065	5420	0.9136	116.156	5064	0.9534	115.073	5495	0.9526	118.168	4938	0.9558	110.887	5635	0.9393	125.81	5241	0.9562	113.468	5468	0.8931	119.718	6294	0.961	136.15	5729	0.9502	125.119	5571	0.9421	119.619	6056	0.9377	134.91	5536	0.9265	122.053
XM_422260.4	13481	5176	0.976	21.534	5331	0.9811	21.034	5154	0.9817	20.9375	5285	0.9815	21.7976	4953	0.9896	19.5981	4769	0.9769	20.0083	5683	0.9878	22.5638	5512	0.9803	22.8529	5644	0.9838	23.2654	4662	0.9872	18.6353	5610	0.9851	22.6776	5432	0.9869	21.6947	5520	0.9742	22.258	4629	0.9772	18.3509	5502	0.9615	22.6298	5932	0.979	24.1466
NM_001030954.1	2945	5175	0.9898	98.5548	3829	0.9725	69.1569	4194	0.9888	77.9912	3732	0.9912	70.46	2418	0.9514	43.7964	3688	0.999	70.8288	4669	0.9997	84.8585	4355	0.9902	82.6526	5420	0.9925	102.273	3762	0.9711	68.8365	5386	0.9922	99.6639	3798	0.9969	69.4362	4361	0.9922	80.4952	4047	0.9548	73.4413	4950	0.9908	93.1972	4681	0.9925	87.2228
NM_205283.1	2058	5172	0.8712	140.95	7105	0.8771	183.634	5685	0.88	151.282	5601	0.8771	151.324	9451	0.8776	244.963	5725	0.8158	157.338	6725	0.8712	174.906	5627	0.8756	152.822	5163	0.862	139.413	6284	0.8756	164.542	5796	0.8751	153.476	5121	0.8761	133.976	6368	0.8669	168.2	5462	0.879	141.84	5528	0.8766	148.938	4031	0.8717	107.484
XM_418125.4	7634	5154	0.9935	37.8656	4910	0.9887	34.2109	4771	0.9906	34.2263	4535	0.9945	33.0302	4853	0.9969	33.9098	4603	0.9902	34.1031	4419	0.9948	30.9834	4721	0.9976	34.5649	4952	0.9936	36.0474	4702	0.9935	33.1907	4929	0.9966	35.1855	4925	0.9928	34.7352	4111	0.9965	29.2728	4004	0.9885	28.0307	4832	0.9815	35.096	4751	0.9942	34.1515
NM_001277418.1	3007	5144	0.9973	95.9445	3735	0.985	66.0682	4904	0.9754	89.3139	4157	0.9804	76.8658	2626	0.9854	46.5832	3056	0.996	57.481	5891	0.9864	104.861	5556	0.99	103.272	5228	0.9967	96.6156	2863	0.9807	51.3066	4478	0.9721	81.1535	6088	0.995	109.008	6660	0.9933	120.395	4675	0.9897	83.0884	6491	0.99	119.691	8467	0.9894	154.516
XM_424134.4	503	5124	0.9801	571.339	3010	0.9901	318.298	4055	0.9722	441.494	2590	0.9881	286.298	4610	0.9761	488.878	2904	0.9821	326.538	4388	0.9781	466.934	3008	0.9881	334.244	3621	0.9742	400.042	4418	0.996	473.307	2779	0.9781	301.077	2638	0.9881	282.373	4078	0.996	440.706	2897	0.9821	307.803	3476	0.996	383.173	3697	0.9761	403.328
XM_004945871.1	5198	5121	0.642	55.255	5520	0.6528	56.4856	3929	0.6433	41.395	4715	0.6456	50.435	5282	0.6474	54.2038	4664	0.691	50.7489	4906	0.6516	50.5182	4409	0.6668	47.4086	4571	0.6805	48.8675	5330	0.6526	55.2556	4537	0.6718	47.5652	5238	0.6497	54.2557	4636	0.6476	48.4816	4080	0.6647	41.9485	4988	0.6449	53.2076	3998	0.6637	42.2069
NM_001030595.1	3727	5116	0.9799	76.9882	6730	0.9946	96.0486	6422	0.9906	94.3655	5929	0.9938	88.4522	6398	0.9869	91.5698	5338	0.9748	81.0072	6302	0.9895	90.5057	5115	0.9812	76.7078	5180	0.9968	77.2352	6179	0.996	89.3396	5747	0.9796	84.0308	6188	0.9818	89.3938	6003	0.9946	87.5545	5307	0.9834	76.0996	5566	0.9852	82.807	5814	0.9874	85.6037
NM_001244593.1	4690	5115	0.9663	61.1682	10149	0.9893	115.103	9340	0.9851	109.063	8469	0.9849	100.403	9951	0.9836	113.178	8073	0.9262	97.3569	10112	0.9968	115.404	5752	0.9262	68.5487	6977	0.9424	82.6687	10547	0.9529	121.183	5636	0.9548	65.487	11656	0.9817	133.811	7483	0.9876	86.7306	7205	0.9746	82.102	4949	0.9861	58.5097	3003	0.9527	35.1366
XM_003642600.2	8366	5103	0.995	34.2106	4282	0.9828	27.2248	3847	0.9845	25.1829	5005	0.9904	33.2639	2580	0.976	16.4501	3811	0.9782	25.7647	5071	0.9851	32.4439	4502	0.992	30.0775	4905	0.9962	32.5811	3238	0.9836	20.8566	5381	0.9906	35.0511	4933	0.9888	31.7475	5247	0.9884	34.0928	4720	0.9949	30.152	4647	0.9792	30.7991	4625	0.9968	30.3369
NM_205088.1	1557	5098	0.9936	183.639	4133	0.9942	141.193	4943	0.9897	173.862	5033	0.9929	179.732	4035	0.9936	138.236	4729	0.9968	171.785	4492	0.9936	154.422	4837	0.9936	173.636	4588	0.9936	163.749	4587	0.9968	158.754	5363	0.9936	187.705	5455	0.9923	188.635	4673	0.9923	163.146	4727	0.9923	162.252	5315	0.9968	189.277	5815	0.9955	204.945
NM_001030949.2	1262	5091	0.9754	226.254	5314	0.9715	223.974	5905	0.9778	256.249	5058	0.9794	222.847	3630	0.9691	153.432	4442	0.9746	199.078	5961	0.977	252.823	4712	0.9731	208.689	5873	0.9778	258.61	3891	0.9865	166.145	5401	0.9723	233.223	6238	0.9778	266.135	5024	0.9715	216.401	5669	0.9667	240.071	5661	0.9691	248.724	6149	0.9778	267.376
XM_415176.4	16549	5088	0.9824	17.2436	5412	0.9841	17.3949	5154	0.9836	17.0559	5111	0.9898	17.172	6692	0.9911	21.5701	5104	0.9824	17.4439	6022	0.9843	19.4772	5167	0.9834	17.451	5059	0.9882	16.9878	5518	0.9944	17.9678	5230	0.9879	17.2221	5125	0.9794	16.6739	5948	0.9874	19.5375	4511	0.9818	14.5678	4879	0.9937	16.3472	4123	0.9885	13.6716
NM_205391.1	1814	5087	0.989	157.281	4043	0.9835	118.55	4928	0.984	148.777	4537	0.9884	139.065	4683	0.9857	137.707	3481	0.9851	108.535	4639	0.9746	136.881	4070	0.9791	125.404	4121	0.9846	126.244	3692	0.9862	109.676	3931	0.9581	118.093	3800	0.9862	112.788	6140	0.9895	183.993	5527	0.9719	162.834	4092	0.9884	125.078	5492	0.9895	166.138
NM_001008461.1	2684	5084	0.9914	106.237	4725	0.9836	93.6385	4765	0.9914	97.226	4347	0.9691	90.052	4435	0.9914	88.1412	3965	0.9568	83.5536	5395	0.9911	107.588	4359	0.9952	90.7732	4441	0.9899	91.9482	4327	0.9914	86.874	4746	0.9534	96.3612	4230	0.9903	84.8544	4743	0.9914	96.0594	4099	0.9903	81.6184	4857	0.9911	100.339	4734	0.9586	96.7882
XM_417735.3	2658	5071	0.985	107.002	3832	0.9992	76.6842	4453	0.991	91.7487	3969	0.9898	83.0257	2823	0.9774	56.6531	3934	0.9868	83.7113	4404	0.9865	88.6848	4048	0.9955	85.1214	5297	0.9891	110.744	3473	0.9861	70.4101	4692	0.9725	96.1966	4354	0.9898	88.1962	4105	0.9891	83.9513	4062	0.9861	81.6728	4435	0.9917	92.517	3288	0.9898	67.8818
XM_419684.4	11229	5071	0.9933	25.3283	7690	0.9921	36.4268	5030	0.9916	24.5318	6714	0.9915	33.245	6009	0.9907	28.5449	5659	0.9851	28.5038	6629	0.9983	31.5983	6782	0.9931	33.7575	5603	0.9897	27.7284	6379	0.9898	30.6124	7081	0.9941	34.3645	8201	0.9842	39.3226	7898	0.9931	38.2336	8914	0.9974	42.4252	7008	0.9896	34.6048	8505	0.995	41.5633
NM_001031192.1	4728	5054	0.9585	59.9529	4205	0.952	47.3068	4186	0.9767	48.4868	4308	0.97	50.6623	3420	0.9456	38.5848	3578	0.9448	42.8023	4502	0.952	50.9665	3716	0.9264	43.929	4506	0.9461	52.9613	4564	0.9524	52.018	5184	0.9617	59.7509	4214	0.9264	47.9881	5273	0.9638	60.6247	4477	0.9689	50.606	4572	0.9444	53.6182	4259	0.9742	49.4319
NM_001031118.1	3016	5053	0.9194	93.966	3944	0.9456	69.557	5088	0.9476	92.3885	3693	0.9194	68.0823	3245	0.9529	57.392	3771	0.9453	70.718	5160	0.9549	91.5746	4114	0.9818	76.2406	4591	0.9629	84.5904	5007	0.9529	89.4606	5287	0.9523	95.5289	3609	0.9138	64.4276	4842	0.9549	87.2696	4459	0.9672	79.013	4830	0.9748	88.7971	5337	0.9566	97.1052
XR_210269.1	19682	5047	0.9583	14.3819	4740	0.9645	12.8099	4892	0.9273	13.6119	5669	0.9567	16.0149	4396	0.9426	11.914	5013	0.9478	14.4057	5852	0.9605	15.9145	5593	0.9619	15.8829	5881	0.9608	16.6045	4800	0.9769	13.1419	4883	0.9455	13.5199	5559	0.9768	15.207	5333	0.9614	14.7289	5012	0.9236	13.6093	4367	0.9304	12.3026	4444	0.9537	12.3903
NM_001006253.1	2123	5046	0.9972	133.306	5121	0.9948	128.304	4572	0.967	117.939	4545	0.9863	119.034	4959	0.9774	124.598	4396	0.9962	117.115	5008	0.9713	126.262	5328	0.9538	140.271	5549	0.9501	145.248	4837	0.9835	122.775	5195	0.9934	133.35	4714	0.9925	119.552	5499	0.9859	140.8	5463	0.9835	137.522	4734	0.9835	123.641	5257	0.9835	135.883
NM_204355.1	3417	5045	0.9956	82.8074	6174	0.9883	96.1074	5406	0.9941	86.643	5905	0.9898	96.0863	6195	0.9924	96.7083	4847	0.9906	80.2292	6753	0.993	105.781	5825	0.9892	95.2806	5491	0.9912	89.3	5631	0.99	88.8026	5605	0.9953	89.3897	6008	0.9903	94.6676	6770	0.9944	107.699	5314	0.9909	83.113	5159	0.9944	83.7151	5412	0.9854	86.914
NM_204177.2	1369	5044	0.9927	206.645	5616	0.9942	218.202	5279	0.9554	211.179	4862	0.992	197.469	5130	0.9343	199.886	4724	0.9182	195.169	5598	0.992	218.87	4944	0.9445	201.85	4840	0.9898	196.466	6728	0.992	264.83	5144	0.9284	204.764	5651	0.9196	222.248	6036	0.992	239.671	6253	0.989	244.105	4811	0.9401	194.857	6585	0.9715	263.954
NM_001039317.1	4210	5044	0.9494	67.1964	5631	0.9489	71.1441	5575	0.9292	72.5212	5559	0.9504	73.4177	5000	0.9577	63.3513	4728	0.9494	63.5185	5322	0.9342	67.6627	5182	0.9354	68.7969	4969	0.9523	65.5891	5201	0.953	66.5718	5029	0.9359	65.0963	4674	0.9627	59.7755	6097	0.9608	78.7233	4733	0.9572	60.0823	5472	0.9582	72.0688	5770	0.9599	75.2091
NM_001271947.1	5690	5042	0.9898	49.6985	6164	0.9996	57.6216	6322	0.9926	60.8477	6171	0.9928	60.3017	6196	0.9896	58.0854	5968	0.9924	59.3227	6236	0.9919	58.6612	5762	0.9989	56.5997	5474	0.9926	53.4611	5501	0.9998	52.0972	6051	0.9926	57.9524	6820	0.9928	64.534	6166	0.9923	58.9062	6805	0.9928	63.9158	5254	0.9873	51.1989	6319	0.997	60.9415
NM_205521.1	3535	5041	0.9225	79.9797	6711	0.9434	100.979	5812	0.9474	90.0406	6116	0.9214	96.1977	9331	0.9443	140.801	6382	0.9463	102.111	6463	0.9465	97.8592	5760	0.9457	91.0723	5464	0.9431	85.8947	6698	0.9471	102.104	5493	0.9463	84.6792	4921	0.9468	74.9515	7017	0.9214	107.902	4880	0.9474	73.7773	5286	0.9463	82.9127	5013	0.9576	77.8189
NM_001277663.1	588	5039	0.9541	480.64	5590	0.9711	505.673	4613	0.9184	429.644	4027	0.9507	380.795	4976	0.9456	451.409	5297	0.949	509.515	7661	0.9558	697.373	3793	0.9507	360.545	3209	0.9524	303.276	8176	0.9711	749.288	4170	0.966	386.47	4119	0.9677	377.164	6528	0.9388	603.493	5590	0.9524	508.074	4279	0.949	403.504	5128	0.9626	478.572
NM_204932.1	2539	5035	0.9712	111.222	8591	0.9709	179.977	6215	0.9799	134.054	6992	0.9819	153.118	10502	0.9677	220.636	5706	0.9787	127.108	7043	0.9791	148.474	5745	0.9795	126.468	4949	0.9496	108.318	7003	0.9803	148.63	5656	0.9598	121.396	5100	0.9748	108.149	6844	0.9693	146.527	5466	0.9689	115.053	5704	0.9732	124.566	3815	0.9724	82.4534
NM_001277880.1	376	5033	0.8883	750.744	3905	0.9202	552.419	3390	0.9149	493.758	4383	0.9096	648.142	4484	0.8989	636.129	3503	0.9176	526.935	4998	0.9176	711.484	2637	0.9229	391.991	3273	0.9202	483.73	4965	0.9548	711.569	3708	0.9282	537.414	2779	0.8989	397.939	4909	0.9441	709.7	3506	0.9681	498.329	4069	0.8644	600.044	3112	0.9069	454.18
NM_205208.1	814	5021	0.9054	345.954	6705	0.9963	438.137	7414	0.9644	498.805	5896	0.9607	402.735	7175	0.9595	470.181	6552	0.9226	455.254	6520	0.957	428.726	7034	0.9607	482.983	8146	0.9177	556.116	6808	0.9582	450.693	6804	0.9644	455.509	5815	0.9607	384.629	8403	0.9619	561.151	7869	0.9595	516.639	5118	0.9607	348.625	5521	0.9619	372.195
NM_001031391.2	1727	5019	0.894	162.996	4554	0.8958	140.261	3942	0.8952	125.005	3977	0.8911	128.041	3986	0.8911	123.115	4152	0.894	135.978	4750	0.8969	147.217	4846	0.8929	156.836	4361	0.8946	140.326	5561	0.8923	173.519	4957	0.8917	156.417	3619	0.8935	112.827	4682	0.8946	147.37	4506	0.8952	139.441	4782	0.8964	153.533	4226	0.8917	134.281
XM_415826.4	4295	5011	0.9001	65.4356	4687	0.8733	58.0453	4236	0.882	54.0126	4464	0.9029	57.7893	4996	0.8999	62.0479	4975	0.8892	65.5141	4619	0.9003	57.5628	4233	0.8864	55.0857	4698	0.9204	60.7848	4807	0.8889	60.311	4429	0.8696	56.1952	4331	0.902	54.2927	3972	0.8806	50.2708	4114	0.8941	51.191	5268	0.8878	68.0089	4142	0.8987	52.9205
NM_001030926.1	4281	4994	0.8986	65.4269	5374	0.9584	66.771	4312	0.9411	55.1615	4562	0.9014	59.2511	4835	0.904	60.2447	4934	0.9248	65.1866	4108	0.9281	51.362	5059	0.9351	66.05	5003	0.9253	64.9427	4552	0.9021	57.2984	4709	0.9276	59.9432	4793	0.9061	60.2807	4056	0.9026	51.5018	4603	0.9257	57.463	4671	0.9061	60.4989	4076	0.8963	52.2475
XM_422194.4	6251	4994	0.9563	44.8076	6189	0.9792	52.6631	4475	0.9568	39.2054	4914	0.9536	43.7091	4963	0.9906	42.3509	4232	0.9846	38.2914	4972	0.965	42.5734	4007	0.9554	35.8281	5083	0.9582	45.1872	4892	0.9883	42.1718	6283	0.9574	54.774	5727	0.9582	49.328	5321	0.9632	46.2715	6928	0.9741	59.2312	4605	0.9605	40.8473	3825	0.9547	33.5783
NM_205375.3	4210	4990	0.8375	66.477	6113	0.7924	77.2338	5053	0.7876	65.7309	5325	0.7159	70.3273	7523	0.7995	95.3184	5657	0.7694	75.9991	5629	0.8226	71.5659	4997	0.7969	66.3408	5298	0.819	69.9318	5739	0.7534	73.4581	4591	0.8064	59.4268	5363	0.7501	68.587	5840	0.8002	75.405	5012	0.7283	63.6241	5786	0.8328	76.2043	4505	0.758	58.7205
NM_001007852.1	4771	4986	0.9669	58.6132	6263	0.9772	69.8246	5566	0.9839	63.8905	4988	0.9845	58.1304	5864	0.9864	65.562	5030	0.9872	59.6298	6144	0.9748	68.9285	5228	0.978	61.2463	5194	0.9818	60.4975	5733	0.9883	64.7527	5913	0.9826	67.5391	6922	0.9755	78.1157	5851	0.9782	66.6638	5614	0.969	62.8862	5429	0.9811	63.0948	5966	0.9663	68.62
XM_426067.3	4091	4968	0.9797	68.1091	4247	0.976	55.2189	4538	0.969	60.7487	4437	0.9792	60.304	2375	0.9658	30.9672	3196	0.968	44.1857	4541	0.9704	59.4126	4886	0.9748	66.754	5984	0.98	81.2844	3418	0.9655	45.0223	5375	0.9778	71.5988	5153	0.9533	67.8183	4842	0.976	64.3376	4499	0.9721	58.7731	5491	0.9665	74.4226	5128	0.98	68.7852
NM_204156.1	3193	4965	0.9966	87.2114	5205	0.9909	86.7076	4674	0.9937	80.1663	4666	0.9765	81.2517	4924	0.9931	82.2596	4059	0.9749	71.8993	5046	0.9928	84.5873	4595	0.9746	80.4341	4767	0.9934	82.9643	4900	0.9765	82.6956	4565	0.9621	77.911	4709	0.9699	79.4047	5067	0.9784	86.2624	4855	0.9919	81.2611	5082	0.9756	88.2508	4986	0.9931	85.69
NM_001031316.1	2917	4965	0.9866	95.4631	5010	0.9897	91.3559	5099	0.9835	95.7306	4910	0.9445	93.5904	4389	0.9849	80.2596	4095	0.9455	79.4003	5321	0.9928	97.6368	4358	0.9873	83.5034	5294	0.9448	100.854	5085	0.9582	93.9377	4809	0.9952	89.8411	5331	0.941	98.3985	5444	0.9839	101.45	5122	0.9397	93.8416	4523	0.9451	85.9752	5444	0.9438	102.414
NM_001031428.1	2264	4964	0.9876	122.973	3997	0.9867	93.9059	4272	0.9907	103.337	3922	0.9845	96.3203	3693	0.9801	87.0103	4096	0.9792	102.326	4170	0.9929	98.5863	4010	0.9845	98.9969	4234	0.9938	103.925	4710	0.9885	112.106	4268	0.9748	102.732	3868	0.9819	91.987	4323	0.9837	103.795	4648	0.9934	109.719	4935	0.981	120.863	5146	0.9965	124.73
NM_205348.3	4217	4955	0.9941	65.9011	7447	0.9945	93.9319	4668	0.9945	60.6219	6609	0.9943	87.1402	10533	0.9986	133.234	8178	0.9969	109.685	5655	0.9979	71.7771	7099	0.9969	94.0908	6595	0.9972	86.9073	8513	0.9948	108.784	5218	0.9941	67.4306	4484	0.9936	57.2504	6023	0.9955	77.6388	4894	0.9938	62.023	9218	0.9986	121.204	3471	0.9934	45.1677
NM_204934.1	2695	4953	0.997	103.077	10082	0.9993	198.986	6220	0.9993	126.396	6393	0.9993	131.896	13968	0.9985	276.467	11256	0.9985	236.227	7458	0.9993	148.122	7433	0.9978	154.155	6698	0.9996	138.112	7350	0.9993	146.965	5932	0.9981	119.95	7234	0.9993	144.523	5557	0.9978	112.086	6300	0.9993	124.932	6131	0.9978	126.141	1912	0.9967	38.9319
NM_001031074.1	2953	4951	0.9946	94.0334	6265	0.9722	112.848	6417	0.9817	119.007	6024	0.9834	113.425	6181	0.9739	111.651	5457	0.9729	104.519	5948	0.976	107.811	5511	0.9753	104.309	5598	0.9753	105.345	5624	0.9929	102.628	5981	0.981	110.374	5844	0.9712	106.552	6152	0.9817	113.246	6294	0.9817	113.908	5347	0.9817	100.399	5849	0.976	108.691
NM_001039276.1	3600	4940	0.9328	76.9622	5144	0.9486	76.0035	4805	0.9481	73.0959	4774	0.9642	73.7338	5487	0.9486	81.3018	4556	0.9311	71.579	5064	0.9722	75.2919	4756	0.9481	73.8402	4991	0.9781	77.0425	4527	0.9481	67.7631	4839	0.9414	73.2504	5454	0.9458	81.5697	5179	0.9586	78.2011	4696	0.9631	69.7137	5164	0.965	79.5366	4189	0.9583	63.8535
NM_001012916.1	2078	4933	0.9957	133.143	5780	0.9798	147.951	5886	0.9836	155.123	5388	0.9697	144.168	5097	0.9937	130.839	5207	0.9836	141.725	6009	0.9793	154.78	6007	0.9899	161.572	5885	0.9793	157.379	6405	0.9856	166.096	6782	0.9793	177.856	5396	0.9726	139.811	6772	0.9822	177.15	7558	0.9889	194.381	6599	0.9937	176.082	8421	0.9928	222.38
NM_001006147.1	3084	4928	0.9196	89.6209	4576	0.927	78.9236	4393	0.8761	78.0098	4151	0.9264	74.8385	4718	0.9468	81.604	4072	0.8301	74.6789	4777	0.9458	82.9082	4303	0.8998	77.9849	4063	0.9056	73.2112	4396	0.9692	76.8119	4871	0.9387	86.0717	4349	0.9374	75.9261	3735	0.9215	65.8333	4599	0.9225	79.6969	4206	0.9086	75.6202	4857	0.9082	86.4232
NM_204332.1	1397	4925	0.9499	197.725	3756	0.8726	143.009	4182	0.8862	163.942	3776	0.9477	150.287	3049	0.8976	116.42	4368	0.8769	176.844	4177	0.9291	160.039	5178	0.9392	207.166	5076	0.9399	201.916	3633	0.9549	140.138	4931	0.9384	192.351	4206	0.9313	162.102	3823	0.9205	148.757	4614	0.947	176.512	4864	0.9456	193.055	5336	0.9477	209.602
NM_204617.2	1701	4923	0.9453	162.322	4705	0.9712	147.126	4632	0.9494	149.13	4889	0.9506	159.809	3706	0.9918	116.217	3280	0.9477	109.062	5928	0.9671	186.535	4405	0.9965	144.742	5409	0.9506	176.709	4713	0.9512	149.306	6144	0.9477	196.836	5662	0.9559	179.218	4287	0.9477	136.999	5211	0.9424	163.723	6689	0.9694	218.042	5195	0.97	167.594
NM_001006567.1	2053	4913	0.9917	134.218	5871	0.9888	152.11	4829	0.9839	128.816	4873	0.9888	131.976	5682	0.9883	147.632	4582	0.9912	126.232	4832	0.9703	125.978	4057	0.9878	110.451	5710	0.9859	154.558	5400	0.9859	141.739	4473	0.9898	118.732	4350	0.9581	114.082	5126	0.9878	135.725	4412	0.9484	114.852	4756	0.9644	128.451	4895	0.9893	130.84
XM_004940462.1	9306	4909	0.6692	29.5858	6987	0.6749	39.9358	4951	0.6799	29.1361	3925	0.6718	23.4511	7980	0.6711	45.7412	4350	0.659	26.4381	5041	0.6737	28.9942	6013	0.6704	36.1145	3490	0.666	20.8405	7676	0.6878	44.4485	6965	0.6745	40.7864	5771	0.6719	33.3891	8826	0.6695	51.5549	7276	0.6992	41.7852	4970	0.6712	29.6126	4536	0.6673	26.7477
NM_001031320.1	3289	4906	0.9687	83.6597	4954	0.9656	80.1175	5845	0.9656	97.3246	4469	0.9532	75.5497	3197	0.951	51.8497	3666	0.9599	63.0425	5032	0.9729	81.8905	4521	0.9623	76.8288	5554	0.9833	93.8398	4804	0.9605	78.709	6409	0.9656	106.19	5927	0.9745	97.0258	5363	0.9781	88.6366	5872	0.979	95.4145	5564	0.972	93.8008	6290	0.9696	104.945
NM_001039292.1	3329	4904	0.9922	82.6208	4992	0.9937	79.762	4611	0.9937	75.8549	4430	0.9967	73.9906	4013	0.9988	64.3018	4799	0.9937	81.5345	5271	0.9973	84.7493	4188	0.9964	70.3147	4882	0.9955	81.4946	4772	0.9973	77.2453	5054	0.9937	82.7329	4768	0.9985	77.115	5030	0.9991	82.1341	4773	0.9982	76.6249	4747	0.994	79.0658	5349	0.9991	88.173
NM_001006482.1	2170	4886	0.9461	126.283	6467	0.976	158.518	5045	0.9387	127.322	5829	0.9498	149.355	6488	0.9756	159.485	5055	0.9793	131.755	6347	0.982	156.555	5811	0.9332	149.673	6191	0.9866	158.543	6314	0.9724	156.794	6304	0.9442	158.312	6158	0.9862	152.79	4891	0.9843	122.52	5489	0.9585	135.184	6116	0.9544	156.275	4348	0.9594	109.953
NM_001277836.1	9583	4885	0.9993	28.5901	5312	0.9999	29.4844	5377	0.9985	30.7285	4733	0.9997	27.4613	4634	0.9986	25.7942	5041	0.999	29.7522	5201	0.9989	29.0497	4989	0.9976	29.0982	5321	0.9979	30.8558	4885	0.9994	27.4694	5429	0.9924	30.8727	6045	0.9947	33.9634	5781	0.9989	32.7922	6439	0.9989	35.9095	4887	0.9982	28.2764	6036	0.9993	34.564
XM_426826.4	3415	4880	0.9877	80.146	4269	0.9912	66.4922	4104	0.9798	65.8141	4909	0.9974	79.9261	3929	0.9845	61.3704	4989	0.9906	82.628	4784	0.9886	74.982	4543	0.9927	74.3542	4867	0.9868	79.1983	4096	0.9854	64.633	4240	0.9906	67.66	4899	0.9886	77.2384	4381	0.9971	69.7352	4407	0.9971	68.9675	4364	0.988	70.8561	3309	0.9941	53.172
NM_001270662.1	2539	4878	0.989	107.754	5549	0.9933	116.248	4915	0.9902	106.014	4937	0.9886	108.115	6330	0.9945	132.987	5204	0.9972	115.926	5544	0.9957	116.874	5115	0.9941	112.599	5030	0.9854	110.091	6234	0.9972	132.309	5610	0.9882	120.408	5203	0.9886	110.333	5206	0.9976	111.458	5157	0.9764	108.549	4629	0.9898	101.09	4743	0.9933	102.51
NM_205069.1	3926	4864	0.9921	69.4858	4006	0.9865	54.2745	4537	0.9944	63.2879	3988	0.9939	56.4796	3361	0.9834	45.6653	3641	0.9939	52.4536	4141	0.9939	56.4562	3973	0.9918	56.5616	4467	0.9827	63.2282	4598	0.9911	63.1109	4957	0.9827	68.8059	4307	0.9834	59.0664	4877	0.985	67.5261	4926	0.9824	67.0558	3830	0.9913	54.0918	4631	0.9789	64.7293
NM_001199558.1	4309	4861	0.9963	63.2706	6218	0.9981	76.7555	6258	0.9988	79.5355	6014	0.9995	77.6021	5990	0.9977	74.1512	4737	0.9961	62.1772	4774	0.9942	59.3011	5350	0.9988	69.3954	5021	0.9991	64.7528	6232	0.9995	77.9357	4551	0.9981	57.5555	6470	0.9998	80.8433	4557	0.9965	57.4873	5961	0.9991	73.9324	4322	0.9974	55.6149	5031	0.9909	64.07
NM_001012701.1	6649	4858	0.9905	40.9783	4149	0.9901	33.1911	3398	0.9848	27.9878	3627	0.9839	30.3304	4002	0.9791	32.1062	3875	0.9815	32.9625	3655	0.9779	29.4231	3519	0.9783	29.5812	3748	0.9944	31.3248	4038	0.9959	32.7262	4248	0.995	34.8165	3877	0.9959	31.3947	3120	0.9672	25.5075	3372	0.9869	27.1034	4113	0.9734	34.2993	3322	0.9801	27.417
NM_001199559.1	5275	4853	0.9858	51.5989	10431	0.9911	105.181	6869	0.9901	71.3137	8882	0.9845	93.6213	13204	0.9881	133.521	7937	0.9888	85.1017	7698	0.9985	78.111	7541	0.9913	79.9024	6191	0.9985	65.2204	8805	0.9937	89.9482	6454	0.986	66.675	8417	0.9928	85.9115	7443	0.9937	76.6999	7208	0.9727	73.0272	6512	0.9936	68.4502	3597	0.9553	37.4192
NM_001199538.1	3321	4846	0.9982	81.8403	6146	0.9955	98.4371	6122	0.9967	100.955	5950	0.9937	99.6173	5318	0.9907	85.4175	5343	0.9931	90.9957	5274	0.9952	85.0018	5613	0.9952	94.4669	5634	0.9985	94.2742	5726	0.991	92.9112	5975	0.9976	98.0451	6860	0.9976	111.217	5975	0.9958	97.7999	7377	0.9985	118.714	5029	0.994	83.9645	5640	0.9958	93.1938
NM_001030776.2	1556	4844	0.9788	174.601	4016	0.9871	137.284	3714	0.9801	130.718	3747	0.9711	133.894	4123	0.9344	141.342	4200	0.9749	152.667	4738	0.9563	162.983	4092	0.9916	146.987	4574	0.9916	163.355	4696	0.9897	162.631	4344	0.9717	152.138	3589	0.9589	124.188	4940	0.9884	172.579	4077	0.955	140.031	5884	0.9916	209.675	4560	0.9884	160.817
XM_420769.4	3389	4843	0.9814	80.1485	3733	0.99	58.5897	4397	0.9882	71.0538	3578	0.985	58.7023	2261	0.9793	35.5874	3731	0.9811	62.267	5017	0.9911	79.2372	5190	0.9973	85.5952	6434	0.9929	105.501	5669	0.985	90.1406	5863	0.9841	94.2769	4280	0.9929	67.9968	5027	0.9965	80.6319	5757	0.99	90.7856	4447	0.9855	72.7577	8389	0.9891	135.836
NM_001277996.1	4786	4842	0.9068	56.742	6509	0.9308	72.3397	4808	0.8767	55.0166	6441	0.9344	74.8285	6198	0.981	69.0791	6685	0.9812	79.0011	5605	0.9538	62.6844	5264	0.8539	61.4747	3875	0.9125	44.9929	7503	0.9787	84.4788	5390	0.8891	61.3724	6765	0.8736	76.1047	6640	0.9701	75.4162	7433	0.842	83.0011	5373	0.9277	62.2483	8326	0.8481	95.4642
XM_421350.4	11584	4839	0.9025	23.4288	6086	0.959	27.9453	4662	0.9507	22.0402	5595	0.9605	26.8552	4800	0.9472	22.103	4837	0.9318	23.6169	5114	0.9707	23.6297	4616	0.946	22.2721	4845	0.9681	23.2424	4884	0.9206	22.7197	5431	0.9507	25.5492	5028	0.9186	23.3697	6015	0.9543	28.2258	5588	0.9279	25.7804	5083	0.9238	24.3301	4789	0.9498	22.6863
NM_204633.1	4515	4839	0.9982	60.1105	5290	0.9982	62.3208	4821	0.9993	58.4765	4650	0.9965	57.264	5331	0.9984	62.9823	4326	0.9998	54.1918	4963	0.9991	58.836	5084	0.9982	62.9363	4596	0.9984	56.5675	4757	0.996	56.7755	5008	0.9982	60.4454	4816	0.9947	57.4308	5014	0.9993	60.3665	4943	0.9989	58.5093	4778	0.9947	58.6775	4822	0.9996	58.6066
NM_001005839.1	2189	4835	0.9717	123.881	4734	0.9858	115.032	5269	0.9913	131.821	4397	0.9845	111.686	4319	0.9963	105.246	5077	0.9959	131.18	4780	0.9836	116.88	5223	0.9694	133.361	5292	0.9868	134.344	4555	0.9863	112.132	5092	0.9909	126.765	5162	0.9941	126.966	4865	0.9899	120.811	5399	0.9863	131.814	5098	0.984	129.133	6256	0.9868	156.829
XM_422910.4	4777	4834	0.9661	56.755	5148	0.9632	57.3216	4984	0.9665	57.138	5090	0.9575	59.2446	4663	0.956	52.0688	4855	0.9523	57.4829	4588	0.9642	51.4073	4482	0.9533	52.4409	5000	0.9632	58.1647	4526	0.9583	51.0558	5218	0.9629	59.5259	5522	0.9483	62.2383	5086	0.9606	57.8749	5249	0.9311	58.7237	4703	0.9632	54.5887	5493	0.9636	63.1002
NM_001199482.1	4912	4834	0.9976	55.1952	5168	0.9965	55.9628	5223	0.9904	58.2323	4746	0.9974	53.7225	5023	0.9967	54.5472	4749	0.9969	54.6825	4848	0.9982	52.8276	4946	0.9982	56.2794	4862	0.9917	55.0049	4471	0.9976	49.0492	5126	0.9967	56.8692	5169	0.9982	56.6584	4900	0.998	54.2259	5262	0.9939	57.2512	4930	0.998	55.6508	4856	0.9945	54.2497
NM_001012693.1	6479	4821	0.9764	41.7332	6315	0.9894	51.8442	4908	0.9731	41.4857	6054	0.9866	51.9542	7120	0.9904	58.6192	5531	0.9764	48.2837	6102	0.979	50.4105	5169	0.9569	44.5915	4437	0.9765	38.0563	6452	0.9972	53.6626	5925	0.9926	49.8353	5517	0.9784	45.847	6103	0.9728	51.2041	5018	0.9742	41.3919	4831	0.9934	41.344	2982	0.9546	25.2567
NM_001080889.1	2066	4817	0.9898	130.767	3144	0.9739	80.9445	3962	0.9734	105.023	4407	0.9855	118.604	2462	0.971	63.5661	3328	0.9947	91.1082	4582	0.9753	118.708	4946	0.9748	133.807	5023	0.9743	135.107	4418	0.9811	115.234	5331	0.9739	140.616	4130	0.9758	107.631	4806	0.9826	126.451	4750	0.9787	122.873	4727	0.9753	126.864	3459	0.9918	91.8749
NM_205525.4	995	4814	0.9779	271.354	7139	0.9779	381.636	6686	0.9799	367.998	7351	0.9799	410.78	18691	0.9799	1002.02	7401	0.9799	420.699	9055	0.9779	487.105	6570	0.9839	369.059	5559	0.9779	310.469	7541	0.9789	408.405	5161	0.9397	282.662	10852	0.9789	587.223	8175	0.9799	446.616	5603	0.9518	300.947	5017	0.9749	279.579	1921	0.9789	105.945
NM_205050.1	2762	4804	0.9598	97.5511	4729	0.9573	91.0711	5309	0.9663	105.267	4914	0.9598	98.9232	4632	0.9591	89.4566	4460	0.9584	91.3305	5294	0.9562	102.593	4749	0.9504	96.1019	5199	0.9558	104.602	5730	0.9718	111.793	4378	0.9656	86.3791	4345	0.9544	84.6998	4079	0.9544	80.2785	4671	0.9642	90.3813	4486	0.9529	90.0573	3794	0.9533	75.379
NM_205247.2	1327	4804	0.9977	203.042	3675	0.9917	147.306	3809	0.9955	157.196	3937	0.9955	164.961	1468	0.9992	59.0096	3006	0.9992	128.122	4105	0.9955	165.577	3828	0.9955	161.233	5548	0.9925	232.333	2811	0.991	114.15	5650	0.9955	232.025	4175	0.9992	169.395	4169	0.997	170.777	4680	0.9992	188.481	4288	0.9955	179.171	6304	0.9992	260.689
NM_001031575.1	2736	4787	0.9547	98.1296	4073	0.9806	79.1833	4222	0.9755	84.5093	4171	0.9719	84.7638	4109	0.9784	80.1102	4061	0.9693	83.9501	4519	0.9682	88.4063	4231	0.9587	86.4332	4781	0.974	97.1064	4585	0.9744	90.3043	4574	0.9587	91.1039	4410	0.9828	86.7838	4064	0.9806	80.7434	3743	0.966	73.1133	4946	0.9803	100.235	4221	0.9872	84.6596
NM_001048076.1	1383	4785	0.9971	194.049	7145	0.9993	274.799	5095	0.9964	201.755	5713	0.9964	229.683	8007	0.9986	308.827	5573	0.9993	227.914	6222	0.9993	240.805	5207	0.9978	210.435	4743	0.9986	190.579	6849	0.9978	266.864	5070	0.9993	199.776	5416	0.9964	210.85	5248	0.9971	206.272	4428	0.9978	171.111	4805	0.9993	192.643	3252	0.9986	129.034
NM_001171165.1	3907	4771	0.9803	68.4887	4758	0.9785	64.7763	4463	0.9823	62.5584	4244	0.9793	60.3974	4493	0.9731	61.3424	4472	0.9813	64.7385	4787	0.9818	65.5808	4541	0.9808	64.9623	4760	0.9818	67.7031	3861	0.977	53.2527	4478	0.9872	62.4594	4950	0.9867	68.2147	4007	0.98	55.7501	4330	0.9772	59.2293	4188	0.9862	59.4356	4453	0.9887	62.5441
NM_001031029.1	5473	4770	0.9618	48.8816	3894	0.9627	37.8448	3918	0.9686	39.205	4304	0.9686	43.7253	3921	0.9644	38.2155	3784	0.9622	39.1048	4003	0.9697	39.1487	4070	0.9713	41.5645	4079	0.9677	41.4165	3643	0.9658	35.869	4172	0.9653	41.5409	4470	0.9695	43.9742	3936	0.9656	39.093	3580	0.9717	34.9583	4480	0.9686	45.3874	3586	0.9655	35.9552
NM_001012539.1	2648	4768	0.9717	100.988	4398	0.9551	88.3431	3907	0.9418	80.803	3293	0.9498	69.1449	3780	0.9479	76.145	2415	0.9418	51.5827	4379	0.9596	88.5144	3679	0.966	77.6543	3349	0.9464	70.2817	3484	0.9721	70.8999	5075	0.9577	104.442	4865	0.9569	98.9193	5399	0.9554	110.832	3782	0.9407	76.3301	3944	0.9562	82.5852	5307	0.9656	109.979
NM_001168009.1	1398	4751	0.9878	190.603	6420	0.9878	244.266	7122	0.9914	278.995	6722	0.9871	267.349	7480	0.9857	285.405	5515	0.9835	223.122	6931	0.9864	265.366	5847	0.9828	233.765	7274	0.9843	289.142	5165	0.9878	199.09	7205	0.9557	280.856	7855	0.9599	302.521	8475	0.99	329.535	7712	0.9227	294.817	5173	0.985	205.172	6808	0.9771	267.232
XM_424124.4	5124	4737	0.9614	51.8498	5469	0.9686	56.772	4736	0.9799	50.618	4576	0.9578	49.655	5404	0.99	56.2566	4477	0.9672	49.4177	4567	0.9832	47.7066	4850	0.9551	52.9037	4992	0.9797	54.139	4264	0.9551	44.8429	4745	0.9612	50.4643	4550	0.9772	47.81	4224	0.9569	44.811	4538	0.9526	47.3312	5189	0.9496	56.151	4180	0.9582	44.7655
XM_415183.4	1552	4735	0.9994	171.112	4420	0.9994	151.484	3554	0.9994	125.409	4131	0.9994	147.996	4635	0.9994	159.304	4300	0.9994	156.704	4472	0.9994	154.229	4476	0.9994	161.195	3782	0.9994	135.418	4210	0.9994	146.176	3787	0.9994	132.972	3380	0.9994	117.258	4247	0.9994	148.751	3868	0.9994	133.195	3408	0.9994	121.756	2990	0.9987	105.72
XM_001235162.3	2730	4733	0.3495	97.2359	4356	0.4908	84.8712	4863	0.4286	97.5537	4939	0.4692	100.592	4871	0.4322	95.1751	5479	0.4832	113.512	3882	0.4703	76.1114	4054	0.3575	82.9993	3466	0.4967	70.5523	7209	0.5128	142.298	3200	0.3828	63.8769	6472	0.3714	127.642	4447	0.4333	88.547	4696	0.4374	91.9301	4017	0.4392	81.5872	2521	0.3454	50.6742
NM_001007960.1	5070	4728	0.9606	52.3025	5493	0.9882	57.6284	4737	0.9596	51.1679	5771	0.9803	63.2892	5707	0.96	60.0437	3743	0.9761	41.7558	4760	0.986	50.2523	5235	0.9878	57.7115	4833	0.9787	52.9729	4534	0.9738	48.1902	5213	0.9714	56.0321	5736	0.9761	60.914	6656	0.9892	71.3633	6163	0.9795	64.9646	4527	0.9809	49.5092	4776	0.9669	51.6932
NM_001039312.2	4026	4726	0.9717	65.8374	4874	0.9935	64.3942	4526	0.9655	61.5663	4403	0.9878	60.8081	3729	0.9749	49.4067	4370	0.994	61.3921	4844	0.9911	64.4002	4606	0.9918	63.9446	4712	0.9729	65.0394	4922	0.9873	65.8799	5196	0.995	70.3319	4683	0.9685	62.6277	4796	0.9466	64.7552	5500	0.9739	73.0098	5284	0.9791	72.7733	5517	0.9918	75.1979
XM_424591.4	6819	4721	0.9906	38.8299	5516	0.9911	43.0268	4423	0.9852	35.5221	4657	0.9955	37.9727	4204	0.9938	32.8859	5051	0.9965	41.8949	4334	0.995	34.0193	5136	0.9927	42.0976	5188	0.9913	42.279	4302	0.9908	33.9966	5354	0.9943	42.7873	5513	0.9912	43.5295	4805	0.9974	38.3038	6257	0.9959	49.0386	5752	0.993	46.7715	4012	0.9889	32.2862
NM_001030870.1	4766	4708	0.988	55.4032	6302	0.9845	70.3331	5120	0.9855	58.8326	5142	0.9939	59.988	6173	0.9899	69.0892	5087	0.9906	60.3688	5506	0.9981	61.8357	5272	0.9918	61.8265	5040	0.9962	58.7654	6189	0.9964	69.9764	5363	0.9935	61.3212	6628	0.9954	74.8764	5827	0.9862	66.46	5976	0.982	67.0114	4815	0.9862	56.0177	4979	0.9717	57.3277
XM_421903.3	3015	4704	0.994	87.505	7256	0.9964	128.01	6044	0.9954	109.784	6098	0.994	112.457	10868	0.9977	192.278	7874	0.9957	147.711	7279	0.995	129.223	6228	0.9947	115.456	5884	0.9987	108.45	6933	0.9964	123.914	5847	0.9954	105.682	7427	0.998	132.63	7035	0.998	126.837	6578	0.9987	116.6	7032	0.996	129.323	4114	0.998	74.8779
XM_004950305.1	899	4699	0.6796	293.156	970	0.6719	57.3915	2758	0.663	168.011	2336	0.564	144.477	1441	0.5628	85.5011	2724	0.5617	171.377	2758	0.5628	164.207	2759	0.663	171.532	1675	0.4928	103.538	2925	0.5628	175.328	3163	0.6618	191.733	3734	0.5628	223.63	2201	0.663	133.085	1149	0.4928	68.305	3925	0.8209	242.082	4300	0.663	262.474
NM_001012523.1	3341	4692	0.9464	78.7652	4497	0.9608	71.5948	4275	0.9374	70.0748	4074	0.941	67.8002	4698	0.9461	75.0074	4226	0.9584	71.5414	4172	0.9482	66.8382	3656	0.941	61.1622	4304	0.9452	71.5881	4254	0.9458	68.613	4276	0.9413	69.7458	4691	0.9407	75.5971	3496	0.9617	56.8806	3642	0.935	58.258	4760	0.9482	78.9975	3750	0.9446	61.593
NM_001079482.1	4268	4691	0.9728	61.6444	5186	0.9836	64.6314	5662	0.9888	72.652	4679	0.9822	60.9558	4703	0.9754	58.7785	4655	0.9269	61.6879	5007	0.9782	62.7928	4502	0.992	58.9569	5169	0.9658	67.3019	5221	0.9756	65.9196	5623	0.9855	71.796	5810	0.9855	73.2939	5616	0.9672	71.5273	6143	0.9843	76.9216	5054	0.9836	65.659	6333	0.9789	81.4258
XM_419000.4	7622	4687	0.9791	34.4889	5202	0.9774	36.3025	5336	0.9759	38.3397	5006	0.9895	36.5181	4166	0.9823	29.1553	4340	0.9815	32.2052	4999	0.9684	35.1052	5845	0.9801	42.8617	5533	0.9852	40.3401	3505	0.9797	24.7802	5648	0.9596	40.3815	4531	0.9797	32.0067	5234	0.9879	37.328	5630	0.986	39.4759	5544	0.9823	40.3309	6060	0.9682	43.6295
NM_001030837.1	3465	4675	0.9977	75.6713	4042	0.9945	62.0481	4385	0.9945	69.3056	4426	0.9948	71.0223	2717	0.9925	41.8267	4436	0.9948	72.4091	4397	0.9942	67.9219	3966	0.9939	63.9739	6993	0.9948	112.152	4431	0.9986	68.9103	5302	0.9925	83.386	2697	0.9948	41.9077	4498	0.9925	70.5644	3669	0.9919	56.5896	7046	0.9942	112.752	6618	0.9945	104.809
NM_001031455.1	3113	4674	0.9502	84.2097	6453	0.9618	110.26	7205	0.983	126.753	5409	0.974	96.6105	4439	0.9181	76.063	5183	0.9704	94.1687	4489	0.9827	77.184	3888	0.983	69.8073	5246	0.9637	93.6471	4839	0.9634	83.7649	5614	0.9791	98.2766	7013	0.9827	121.294	4649	0.9833	81.1801	6819	0.9685	117.067	5818	0.9749	103.628	7627	0.9737	134.447
XM_430177.4	5336	4654	0.9974	48.9174	2862	0.9846	28.5292	3560	0.9951	36.5373	3248	0.9829	33.8444	2678	0.9867	26.7709	3618	0.9919	38.3493	4363	0.9923	43.7649	3595	0.9835	37.6562	3997	0.9938	41.6259	3725	0.9921	37.618	4070	0.9944	41.5657	3634	0.9925	36.6678	3975	0.9912	40.494	4516	0.9848	45.2304	4389	0.9826	45.6071	4219	0.9835	43.3881
NM_001030783.1	5022	4650	0.9438	51.9313	4927	0.9687	52.1844	4913	0.9504	53.5762	4327	0.9454	47.9067	5303	0.9602	56.3265	4579	0.9389	51.5702	4364	0.9423	46.512	4577	0.9211	50.9398	4887	0.9313	54.0768	4262	0.955	45.7322	4151	0.9343	45.0436	4448	0.9506	47.6875	4535	0.963	49.0874	4974	0.951	52.9324	3908	0.95	43.148	4246	0.9333	46.3959
NM_001006161.3	4188	4644	0.9919	62.1925	5415	0.9955	68.7744	5011	0.9969	65.5269	5453	0.9921	72.3961	5946	0.9964	75.7331	5343	0.9974	72.1578	3680	0.9947	47.0325	4300	0.9952	57.3872	4060	0.9964	53.8722	5150	0.994	66.2653	3838	0.9924	49.9408	4297	0.9924	55.2427	4019	0.9914	52.1652	4201	0.995	53.6091	4436	0.9916	58.7311	3170	0.9964	41.5364
NM_205306.1	2218	4644	0.9671	117.431	2929	0.9653	70.2414	4047	0.9301	99.9249	3501	0.9639	87.7641	1826	0.9134	43.9144	3124	0.977	79.6625	4149	0.9729	100.124	4024	0.9635	101.403	4850	0.9684	121.514	3688	0.9761	89.6014	4835	0.9274	118.793	3142	0.9707	76.2713	4317	0.9711	105.801	4363	0.9626	105.127	4513	0.9279	112.82	4722	0.9829	116.826
XM_417485.4	4347	4638	0.9791	59.8403	5585	0.9804	68.339	5462	0.9873	68.812	5417	0.9873	69.2876	5798	0.9807	71.1469	4396	0.9625	57.1969	5291	0.9816	65.1486	4831	0.9844	62.1156	4699	0.9738	60.0704	5377	0.9876	66.6555	5140	0.9876	64.4363	5642	0.9811	69.8811	5161	0.9768	64.5377	5910	0.985	72.6591	4575	0.9853	58.3559	4406	0.9781	55.6201
NM_001031207.2	5831	4633	0.9823	44.5628	5086	0.9767	46.3947	4545	0.978	42.6867	4600	0.9683	43.8633	4796	0.9636	43.8737	4355	0.9688	42.2425	4393	0.9748	40.3251	4584	0.9815	43.9395	4909	0.9763	46.7837	4557	0.9636	42.1135	4870	0.9724	45.5138	4750	0.9722	43.8598	4968	0.9722	46.3135	5035	0.9794	46.1476	5219	0.9648	49.6281	5185	0.9829	48.7958
NM_001006454.1	2579	4633	0.9779	100.754	4898	0.9814	101.019	4866	0.9791	103.329	4149	0.9841	89.4496	4259	0.9705	88.0895	3959	0.9833	86.8238	5151	0.9709	106.905	5164	0.9744	111.915	4996	0.9732	107.651	4861	0.9818	101.569	5517	0.9798	116.576	5084	0.9748	106.138	4991	0.9829	105.198	6020	0.9853	124.749	4167	0.9814	89.5891	5713	0.9845	121.56
NM_001007956.1	3414	4630	0.9953	76.0624	5408	0.9977	84.2575	5063	0.9965	81.2169	4505	0.9906	73.3699	4835	0.9859	75.5441	4697	0.9883	77.8147	4838	0.9938	75.8506	4496	0.9745	73.6065	4863	0.9912	79.1564	4756	0.9947	75.0695	5232	0.9953	83.5143	5005	0.9865	78.9327	4751	0.9854	75.6469	5022	0.9974	78.615	4866	0.9918	79.0299	5455	0.9936	87.6815
NM_001039279.1	4989	4629	0.9661	52.0387	5136	0.9669	54.7579	5036	0.9731	55.2808	4691	0.9717	52.2803	4022	0.9751	43.0027	4367	0.9521	49.5079	4784	0.985	51.3257	4484	0.9697	50.2349	4868	0.9876	54.2228	4404	0.9771	47.5685	5441	0.9769	59.4322	5294	0.987	57.133	4855	0.9792	52.8987	5543	0.9649	59.3778	4556	0.9651	50.6353	6101	0.981	67.1064
NM_001199749.1	3147	4626	0.9921	82.4445	2980	0.9978	50.368	5183	0.9997	90.1959	4399	0.9917	77.7219	2444	0.9755	41.4259	4264	0.9949	76.6346	3130	0.9898	53.2359	4801	0.9908	85.2685	6707	0.9933	118.434	3605	0.9978	61.7297	5660	0.9898	98.0114	4480	0.9978	76.6474	3890	0.994	67.1927	5345	0.9873	90.7702	5112	0.9908	90.0694	4263	0.9997	74.3353
NM_001004380.1	2870	4626	0.9857	90.4017	6485	0.9801	120.189	6109	0.9753	116.571	5769	0.9798	111.765	5364	0.9822	99.6953	5049	0.947	99.5011	5710	0.9686	106.491	4949	0.985	96.3805	5567	0.984	107.791	6663	0.9983	125.105	6087	0.9735	115.579	6403	0.9958	120.121	5995	0.9892	113.547	7397	0.9561	137.742	5010	0.9683	96.7919	5536	0.9819	105.85
XM_001231518.3	4750	4622	0.9924	54.5744	5245	0.9994	58.7337	6533	0.9832	75.3219	4950	0.9907	57.9426	5471	0.9947	61.4385	4175	0.9897	49.7127	5785	0.9867	65.1878	4977	0.9832	58.5636	6565	0.9897	76.8044	4583	0.9964	51.9926	6661	0.9937	76.4192	6333	0.9928	71.7847	6282	0.9977	71.8909	5040	0.9855	56.706	5141	0.9851	60.0119	6132	0.9928	70.8411
XM_003641440.2	22111	4614	0.9755	11.7037	8095	0.9941	19.4735	7009	0.988	17.36	7504	0.9943	18.87	14406	0.9968	34.7538	6989	0.9934	17.8777	7782	0.9958	18.8382	6723	0.9901	16.9945	5070	0.9855	12.7422	5673	0.9903	13.8258	4615	0.9855	11.3742	6692	0.9915	16.2954	6988	0.9953	17.1796	4566	0.9834	11.0362	4787	0.9801	12.0043	3126	0.9754	7.75813
XM_420350.4	5501	4611	0.9315	47.0117	4982	0.9291	48.1723	4563	0.9109	45.4267	4382	0.9235	44.2912	3817	0.9035	37.0125	3743	0.918	38.4842	4292	0.9407	41.7614	4460	0.9177	45.3155	4936	0.9338	49.863	4213	0.8989	41.2701	4151	0.9013	41.1214	4214	0.9149	41.2448	5198	0.9171	51.3646	5663	0.9167	55.0171	4618	0.9291	46.5474	4340	0.9029	43.2937
XM_419558.4	13410	4605	0.9943	19.2599	6961	0.9996	27.6107	6447	0.9949	26.3288	6371	0.9969	26.4159	7883	0.991	31.3567	7405	0.9977	31.2321	7812	0.9949	31.181	6743	0.9954	28.1046	6528	0.9973	27.0518	6249	0.9938	25.1112	6737	0.9955	27.3775	6320	0.9952	25.3749	8950	0.997	36.2797	6713	0.9917	26.7535	5448	0.992	22.5264	5942	0.9986	24.3154
NM_001030874.1	3074	4603	0.9945	83.9827	4626	0.9889	80.0455	5424	0.987	96.6313	3849	0.986	69.6194	3717	0.9717	64.4995	4041	0.9837	74.3515	5223	0.9772	90.9438	3916	0.9896	71.202	5333	0.9893	96.4079	4861	0.9785	85.2133	5789	0.9893	102.626	4469	0.972	78.2749	5202	0.9902	91.989	5222	0.973	90.7874	4527	0.9889	81.6563	6057	0.9896	108.126
XM_003642269.2	4164	4601	0.9729	61.9718	4413	0.9724	56.3713	4470	0.9623	58.7894	4064	0.9721	54.2662	4453	0.9748	57.044	4128	0.9976	56.0704	3970	0.9741	51.0313	3762	0.9731	50.4965	4481	0.975	59.8011	4001	0.9755	51.7778	3870	0.9755	50.6474	4363	0.9707	56.4145	3486	0.9933	45.5078	4241	0.9664	54.4315	4668	0.9724	62.1589	4065	0.9719	53.5706
NM_206952.1	4995	4600	0.972	51.6506	3575	0.9618	38.0694	3629	0.9724	39.7881	3653	0.9536	40.6631	2870	0.9245	30.6488	3961	0.9704	44.8512	3601	0.9455	38.5873	4174	0.9732	46.7058	4642	0.977	51.6434	4065	0.9614	43.8541	4615	0.968	50.3493	3855	0.9676	41.5533	3703	0.9435	40.2984	4036	0.9774	43.1825	4742	0.9742	52.6392	4386	0.9624	48.1848
NM_001030771.1	5796	4598	0.9695	44.4932	10131	0.9838	92.9735	7903	0.9886	74.6734	7070	0.9695	67.8231	14472	0.9862	133.189	9520	0.9705	92.8995	8601	0.9833	79.4287	7333	0.9717	70.7142	6264	0.9758	60.0577	7051	0.9617	65.5553	5998	0.9746	56.3943	7611	0.98	70.7017	6778	0.984	63.5686	5924	0.9708	54.6234	6161	0.9807	58.9394	3051	0.9346	28.8862
NM_001007975.1	2704	4593	0.9811	95.267	7183	0.9623	141.297	4599	0.9819	93.1449	4230	0.9874	86.9801	3581	0.9882	70.6424	4483	0.9863	93.7706	4685	0.9893	92.7384	7657	0.9889	158.272	5322	0.9856	109.374	4610	0.9878	91.8712	5341	0.9889	107.64	4455	0.9837	88.7069	4748	0.9952	95.4494	4906	0.9885	96.9646	4392	0.9756	90.0614	4847	0.9859	98.3656
NM_001031285.1	3021	4589	0.9729	85.1962	5352	0.9755	94.2325	4516	0.9745	81.8663	5017	0.9738	92.3379	4048	0.9636	71.4755	4324	0.9659	80.9542	4846	0.9649	85.8597	4948	0.9762	91.5445	4968	0.9742	91.3852	5234	0.9679	93.3616	4972	0.9672	89.6886	5700	0.9679	101.588	5944	0.9738	106.954	6187	0.9815	109.452	4166	0.9629	76.4631	6721	0.9795	122.084
XM_415607.4	3608	4583	0.9881	71.242	4154	0.9956	61.24	5289	0.9909	80.2803	3740	0.9864	57.6357	3492	0.9939	51.6268	3582	0.9864	56.1518	4202	0.9914	62.3371	3883	0.9939	60.1526	4492	0.9961	69.186	3865	0.9861	57.7256	5329	0.992	80.4889	5023	0.9881	74.9571	4463	0.9889	67.2403	4046	0.9842	59.931	3887	0.9906	59.7353	6494	0.992	98.7694
NM_001012576.1	3130	4576	0.9719	81.9963	5001	0.9626	84.9861	5393	0.9732	94.3601	4590	0.9696	81.537	5077	0.9661	86.5228	4778	0.9687	86.3389	5216	0.9712	89.197	5003	0.9722	89.3387	5585	0.9706	99.1571	5410	0.9677	93.1404	5797	0.9741	100.929	4934	0.9709	84.8733	5331	0.9728	92.5835	6588	0.9712	112.487	5671	0.9709	100.461	6053	0.9712	106.121
NM_204730.1	2454	4573	0.8631	104.515	4712	0.8912	102.133	4002	0.9071	89.311	5221	0.8904	118.295	6801	0.9209	147.831	5071	0.9177	116.876	4371	0.9063	95.3373	4483	0.9034	102.105	4911	0.9613	111.209	5081	0.912	111.573	5084	0.8533	112.898	4004	0.8667	87.8488	3392	0.9055	75.1365	3815	0.9478	83.083	4673	0.9535	105.586	3044	0.8957	68.0686
XM_416176.3	6492	4565	0.9703	39.438	4756	0.9638	38.9671	5000	0.9579	42.1787	4595	0.9626	39.3544	4177	0.9664	34.3205	4546	0.9667	39.6055	4391	0.9616	36.2028	4422	0.9579	38.0709	4796	0.9692	41.0531	5356	0.9633	44.4577	4932	0.9667	41.4001	3814	0.9658	31.6314	4021	0.9655	33.6686	5087	0.9641	41.877	5097	0.9812	43.5331	5601	0.9616	47.3439
XM_421689.4	7004	4557	0.9944	36.491	5418	0.9974	41.146	4737	0.9894	37.039	4889	0.987	38.8115	4720	0.9894	35.9471	4504	0.9824	36.3711	4808	0.9889	36.743	4650	0.9894	37.1074	4819	0.9903	38.2345	4568	0.989	35.1451	5192	0.993	40.3967	5577	0.9931	42.8717	5174	0.9906	40.1559	4958	0.9911	37.8314	5354	0.9914	42.3853	5534	0.9951	43.358
NM_205529.1	1520	4549	0.9855	167.851	3468	0.9651	121.359	4011	0.9954	144.514	3556	0.9849	130.078	3140	0.9757	110.193	3992	0.9849	148.543	5110	0.9875	179.943	2925	0.9763	107.556	4184	0.9645	152.965	4391	0.973	155.67	4765	0.9638	170.835	3519	0.9796	124.65	3981	0.9737	142.37	3925	0.9789	138.003	3144	0.9671	114.689	5201	0.9875	187.767
XM_423817.4	3337	4546	0.9934	76.4057	3830	0.9982	61.0489	3996	0.9949	65.58	3595	0.9907	59.9003	3822	0.9904	61.0945	4175	0.9916	70.7628	3503	0.9901	56.1876	4010	0.9907	67.1648	4071	0.9943	67.7938	3863	0.9958	62.3812	4219	0.9901	68.8986	4032	0.9907	65.055	3117	0.9907	50.775	3925	0.9907	62.8602	4203	0.9946	69.8371	3994	0.9952	65.6793
NM_204140.1	400	4546	0.955	637.415	4958	0.9	659.298	4115	0.95	563.394	3638	0.9525	505.696	5354	0.905	713.98	3718	0.9	525.719	4454	0.95	596.001	3256	0.9225	454.965	4040	0.91	561.263	5509	0.9275	742.161	3968	0.955	540.591	3951	0.91	531.818	3625	0.915	492.626	4973	0.95	664.433	5405	0.95	749.236	5602	0.94	768.528
NM_204256.2	1958	4543	0.9387	130.132	4766	0.8478	129.472	4426	0.9433	123.794	4414	0.9009	125.345	4526	0.9111	123.302	4405	0.9499	127.244	4414	0.9091	120.664	4490	0.9173	128.17	4388	0.9842	124.537	4302	0.8325	118.398	4461	0.8882	124.158	4875	0.858	134.054	3886	0.8876	107.885	4023	0.9642	109.807	4533	0.9152	128.368	3205	0.9055	89.8239
NM_001031143.1	1488	4542	0.8958	171.197	4592	0.8125	164.147	4668	0.92	171.803	4374	0.8327	163.441	4321	0.8246	154.899	4452	0.922	169.222	4252	0.8696	152.949	4213	0.8642	158.249	5053	0.8669	188.708	4845	0.838	175.459	4830	0.836	176.889	4763	0.9066	172.343	3780	0.8071	138.089	4445	0.8858	159.647	5253	0.8501	195.744	4308	0.8622	158.873
NM_001077586.1	9036	4531	0.9946	28.1236	5388	0.9958	31.7166	4413	0.9947	26.7461	4950	0.9982	30.459	4248	0.9945	25.077	3274	0.9954	20.4931	4598	0.9966	27.2364	5061	0.9961	31.305	3885	0.992	23.8924	3528	0.9954	21.0396	4648	0.9963	28.0315	4414	0.9959	26.301	3745	0.9985	22.5292	4356	0.9954	25.7635	4190	0.9955	25.7111	5465	0.9967	33.1887
XM_004945130.1	4386	4530	0.9993	57.9272	5865	0.9982	71.127	5424	0.9982	67.7257	6294	0.9941	79.7893	4449	0.9991	54.108	4620	0.9984	59.5769	5597	0.9952	68.3036	4561	0.9845	58.1226	6038	0.9964	76.5014	5274	0.9973	64.7973	5471	0.9945	67.9759	5831	0.9989	71.5798	5605	0.9966	69.4667	6839	0.9986	83.3329	5118	0.9984	64.7016	6592	0.9966	82.4756
NM_001079499.1	3210	4527	0.9607	79.0967	4778	0.9947	79.1729	4214	0.9611	71.8938	4419	0.9866	76.543	4862	0.957	80.7937	4261	0.9604	75.0777	4325	0.9617	72.117	3974	0.9894	69.1952	4506	0.9583	78.0066	4311	0.9614	72.37	4510	0.9598	76.5647	3664	0.9564	61.4563	4068	0.9583	68.8883	3887	0.9589	64.7145	4228	0.9604	73.032	4247	0.9857	72.6029
NM_205263.1	3036	4520	0.9901	83.5006	4600	0.9858	80.5919	4016	0.9865	72.4426	4605	0.9868	84.3363	4017	0.9858	70.5777	4022	0.9872	74.9281	4722	0.9858	83.2494	4185	0.9835	77.0455	4114	0.9881	75.3022	5178	0.9839	91.9064	4627	0.9891	83.0528	3621	0.9881	64.216	4374	0.9872	78.3153	4196	0.9852	73.8629	4502	0.9885	82.2218	5165	0.9885	93.3567
NM_001271932.1	978	4511	0.9765	258.694	4611	0.9959	250.779	5727	0.9765	320.694	4244	0.9703	241.281	4484	0.9959	244.565	3835	0.9703	221.784	6697	0.9755	366.521	6571	0.9755	375.531	5605	0.9939	318.48	8068	0.9765	444.542	6658	0.9806	370.99	5397	0.9949	297.119	5405	0.9775	300.418	6914	0.9703	377.818	5330	0.9775	302.184	8534	0.9775	478.84
NM_001199537.1	2124	4510	0.9727	119.09	3303	0.9727	82.7159	4889	0.9727	126.057	3742	0.9689	97.9571	3489	0.9685	87.6222	4554	0.9642	121.267	3571	0.9699	89.9896	4583	0.9694	120.6	5184	0.9694	135.63	3694	0.9699	93.719	4567	0.9727	117.175	4260	0.9694	107.987	3075	0.9694	78.6973	4099	0.9699	103.137	5719	0.9694	149.296	5677	0.9699	146.67
NM_001030956.1	4577	4507	0.9786	55.228	3697	0.988	42.9639	4642	0.9648	55.5426	4384	0.9681	53.2569	5845	0.9795	68.1195	3953	0.986	48.8484	4608	0.9618	53.8875	4126	0.9915	50.3851	4171	0.9895	50.6412	3891	0.9928	45.8106	3749	0.9902	44.6366	4378	0.9897	51.5005	3915	0.9851	46.4965	3085	0.9543	36.0219	3483	0.9845	42.1945	5062	0.9919	60.6901
NM_205258.2	1135	4501	0.9665	222.416	5102	0.9683	239.1	5145	0.97	248.251	4635	0.9348	227.06	3428	0.948	161.106	3889	0.9718	193.797	5022	0.9507	236.831	4569	0.9436	224.998	4818	0.9286	235.893	6467	0.9621	307.038	5383	0.9348	258.455	4621	0.933	219.208	6589	0.97	315.568	6935	0.963	326.545	4417	0.9427	215.782	7783	0.9736	376.295
NM_001135677.1	3693	4498	0.9859	68.3114	5104	0.9927	73.5134	4395	0.9943	65.1751	4267	0.9691	64.2436	4549	0.9607	65.7059	4160	0.9897	63.7116	4834	0.9854	70.0623	4163	0.9921	63.0058	4615	0.984	69.4444	4613	0.9846	67.3115	4614	0.9873	68.0856	4440	0.9835	64.7321	4722	0.9973	69.505	4064	0.9819	58.8121	4329	0.997	64.9967	4916	0.9778	73.0482
NM_001012541.1	5437	4495	0.9904	46.3685	6139	0.9974	60.0584	5753	0.9943	57.9478	5336	0.9917	54.5686	4844	0.9917	47.5239	5049	0.9969	52.5231	5943	0.9954	58.5064	5453	0.9928	56.057	5664	0.9956	57.8907	6091	0.9921	60.3691	6130	0.995	61.441	6202	0.9972	61.417	6487	0.9972	64.8566	6853	0.9969	67.3618	5367	0.9958	54.7338	6618	0.9965	66.795
NM_001079498.1	1032	4495	0.9855	244.288	3919	0.9797	201.99	3928	0.9893	208.446	4074	0.9816	219.497	3908	0.9777	201.996	3971	0.9932	217.633	4162	0.9797	215.863	3849	0.9864	208.459	4145	0.9942	223.198	4445	0.9884	232.101	4299	0.9806	227.01	3631	0.9322	189.436	3725	0.9845	196.208	3816	0.9874	197.616	4589	0.9855	246.559	4108	0.9874	218.438
NM_001031152.2	1368	4485	0.9854	183.878	3740	0.9737	145.419	4807	0.9744	192.438	3756	0.9773	152.66	2424	0.9554	94.5179	4086	0.9773	168.934	4506	0.9788	176.304	5208	0.9613	212.784	6136	0.9678	249.255	4378	0.9773	172.455	5974	0.9547	237.978	4232	0.97	166.562	4577	0.97	181.871	5294	0.9846	206.819	3904	0.981	158.237	6555	0.989	262.944
NM_001012536.2	2547	4482	0.9831	98.6951	5028	0.9827	105.003	4445	0.9878	95.5752	4572	0.9823	99.8076	3748	0.9764	78.4943	3973	0.9878	88.2255	4869	0.9827	102.322	4698	0.9827	103.095	5148	0.9776	112.319	4333	0.9831	91.6738	5318	0.9823	113.783	4922	0.9651	104.047	4772	0.9745	101.845	5124	0.9878	107.516	4733	0.9918	103.036	5500	0.9827	118.498
NM_001012593.2	4360	4478	0.9867	57.6037	6442	0.992	78.5904	5491	0.9823	68.9711	5770	0.9945	73.5827	5873	0.9933	71.8524	5602	0.9984	72.671	5497	0.9697	67.4833	4963	0.9874	63.6226	4987	0.9704	63.5621	5514	0.994	68.15	5245	0.9856	65.5565	6264	0.9835	77.3538	5618	0.9956	70.043	5358	0.9938	65.6763	5292	0.9929	67.3002	5087	0.9869	64.0254
XM_416434.4	3105	4476	0.7649	80.8502	3059	0.8164	52.4026	3744	0.7295	66.0353	4027	0.8692	72.1118	2274	0.9398	39.0658	3038	0.7304	55.3389	4566	0.8068	78.7102	3819	0.9237	68.7451	5193	0.8097	92.9398	3926	0.8689	68.1356	4821	0.9942	84.6121	3822	0.8367	66.2743	4719	0.8042	82.6148	4784	0.9823	82.3421	3803	0.9401	67.9122	4931	0.8338	87.1465
XM_414725.4	4246	4463	0.96	58.9521	3997	0.9505	50.0714	3761	0.964	48.5094	3817	0.963	49.9837	4457	0.9512	55.9926	3598	0.964	47.9276	4032	0.9503	50.8273	4000	0.9569	52.6543	4115	0.96	53.8561	4761	0.9633	60.4232	3920	0.9583	50.311	3769	0.9522	47.7928	4288	0.9538	54.8964	3910	0.9404	49.2141	4460	0.9491	58.2422	3626	0.9611	46.8624
NM_001006375.1	1648	4454	0.9721	151.581	7463	0.9879	240.875	5731	0.983	190.448	4945	0.9958	166.838	6059	0.9757	196.115	5074	0.9897	174.14	5413	0.9873	175.808	5059	0.9903	171.578	5165	0.9642	174.164	5538	0.9812	181.084	6149	0.983	203.331	6102	0.9788	199.357	5115	0.9648	168.717	4605	0.9612	149.336	4351	0.9739	146.391	6472	0.9721	215.505
NM_001008470.1	2951	4443	0.9807	84.4423	6204	0.98	111.825	5016	0.9776	93.0873	5924	0.9942	111.618	6214	0.9759	112.323	4988	0.9451	95.6009	5049	0.9919	91.5784	4271	0.9807	80.8935	5376	0.978	101.236	5529	0.9726	100.963	4740	0.9773	87.5318	5090	0.9644	92.8677	5707	0.9797	105.125	3884	0.9803	70.34	5058	0.9776	95.037	3834	0.9776	71.2951
XR_213242.1	415	4433	0.9542	599.104	4550	0.959	583.174	4064	0.9566	536.3	5530	0.959	740.907	7247	0.959	931.489	5921	0.959	806.959	4567	0.959	589.033	4761	0.959	641.215	3476	0.959	465.454	6346	0.9566	824.019	4391	0.9614	576.597	4902	0.9566	635.977	3906	0.9566	511.627	4401	0.959	566.755	3771	0.9614	503.839	1629	0.959	215.402
NM_001012600.2	3236	4428	0.9879	76.7453	4678	0.9771	76.893	4121	0.9663	69.7423	3953	0.9876	67.9211	4066	0.9648	67.0234	3880	0.9632	67.8153	4192	0.966	69.3377	3985	0.9663	68.8293	4281	0.9815	73.516	4502	0.9688	74.9691	4343	0.9632	73.1372	3655	0.9648	60.8128	3963	0.9855	66.571	3563	0.9691	58.8437	4973	0.9808	85.2105	4738	0.9852	80.3458
NM_001031153.1	1961	4424	0.9939	126.529	4943	0.9929	134.075	4502	0.9964	125.727	4508	0.9954	127.818	4499	0.9913	122.379	4111	0.9944	118.57	5002	0.9929	136.528	4489	0.9893	127.946	4647	0.9954	131.686	5067	0.9908	139.238	4668	0.9918	129.721	4632	0.9898	127.177	5015	0.9944	139.015	5107	0.9913	139.181	4402	0.9924	124.467	5312	0.9929	148.647
XM_421324.3	8115	4417	0.9705	30.5275	5351	0.9697	35.0737	5838	0.968	39.3983	4675	0.9475	32.0317	5191	0.9417	34.1217	4485	0.9609	31.2592	4951	0.9428	32.6559	4958	0.9537	34.1485	4907	0.9437	33.6026	4625	0.9506	30.712	5903	0.9495	39.6407	5869	0.9513	38.9396	4771	0.9634	31.9588	5633	0.9459	37.0974	4875	0.9544	33.3096	5346	0.9401	36.1507
NM_001199582.1	5425	4415	0.9899	45.644	4525	0.9714	44.3664	4576	0.9716	46.1943	4360	0.9832	44.6862	4762	0.9873	46.8228	3869	0.9797	40.337	4536	0.984	44.7538	4105	0.9688	42.2928	4645	0.9803	47.5807	4725	0.9816	46.934	4730	0.9834	47.5136	4770	0.9735	47.3407	4740	0.9716	47.495	5232	0.9806	51.5419	4393	0.9888	44.8998	4809	0.9578	48.6443
NM_001007839.1	1875	4411	0.9168	131.944	4945	0.9104	140.281	4686	0.9701	136.868	4418	0.928	131.012	3570	0.9083	101.563	3895	0.9195	117.493	4896	0.9168	139.765	4126	0.9205	122.993	4551	0.9808	134.881	4277	0.9339	122.92	4830	0.9328	140.379	5236	0.9621	150.354	4858	0.9131	140.84	5201	0.9616	148.244	3777	0.9157	111.694	6108	0.9141	178.762
NM_001031159.1	2892	4410	0.9862	85.525	4422	0.9886	81.3309	4085	0.9813	77.3564	4181	0.9737	80.3838	3578	0.9837	65.9948	4066	0.9775	79.5195	4550	0.9744	84.2112	4387	0.9799	84.7857	4611	0.9813	88.6017	4438	0.9851	82.6941	4845	0.9862	91.2961	4382	0.9744	81.5812	4829	0.9827	90.7671	4838	0.9882	89.4046	4513	0.9803	86.5267	5106	0.9782	96.8856
NM_001006216.1	1918	4406	0.9943	128.839	4529	0.9917	125.6	4282	0.988	122.264	4448	0.9948	128.944	4494	0.9797	124.983	4483	0.987	132.198	4471	0.9823	124.771	4130	0.9974	120.352	4340	0.9927	125.744	5216	0.9937	146.546	4672	0.9953	132.743	3716	0.9922	104.314	4784	0.9932	135.585	4480	0.9964	124.831	4707	0.9864	136.075	5984	0.9974	171.206
NM_001199546.1	8415	4394	0.9384	29.2859	5723	0.9557	36.1747	5155	0.9569	33.5488	4726	0.9573	31.2267	5778	0.9457	36.6261	4591	0.9567	30.8573	5256	0.9408	33.4317	4043	0.9546	26.8536	5527	0.9362	36.499	4650	0.9553	29.7772	4900	0.9722	31.7321	5220	0.9711	33.3989	4696	0.9434	30.335	4163	0.9655	26.439	5388	0.9671	35.5023	3796	0.9288	24.7542
XM_420427.3	5086	4379	0.9817	48.2893	4005	0.9799	41.8853	4325	0.9923	46.5706	4099	0.9825	44.8114	4252	0.9858	44.5948	4123	0.9786	45.8502	4049	0.9807	42.6116	3849	0.9827	42.2985	4289	0.99	46.8624	4182	0.9823	44.3091	4228	0.9689	45.3018	4197	0.9886	44.4303	4378	0.9902	46.7917	3842	0.974	40.3714	4089	0.9912	44.5783	4324	0.9758	46.6537
NM_001031115.1	2844	4375	0.9641	86.2782	4100	0.9835	76.6813	3925	0.9856	75.5809	3747	0.9768	73.2556	4228	0.9764	79.3	3926	0.9884	78.0774	4051	0.9648	76.2412	3986	0.9592	78.336	3871	0.9845	75.6378	4703	0.9648	89.1109	4106	0.9789	78.6767	3683	0.9852	69.725	3939	0.9845	75.288	3724	0.9589	69.9798	4357	0.9831	84.9456	4276	0.9631	82.5059
XM_001231902.3	7774	4372	0.9597	31.5419	4614	0.9547	31.5695	3889	0.9458	27.3965	4030	0.9372	28.8235	4141	0.9601	28.4137	3646	0.9497	26.5263	4372	0.947	30.1018	3882	0.9624	27.9103	4280	0.9693	30.5946	4319	0.9694	29.9381	4126	0.9703	28.9229	3929	0.9524	27.2116	4273	0.9551	29.8784	3817	0.9532	26.2404	4350	0.9552	31.0261	3448	0.9335	24.3388
XM_004950314.1	1723	4356	0.9756	141.793	3688	0.9791	113.852	4390	0.9779	139.534	4141	0.971	133.631	3036	0.9617	93.9905	4180	0.9779	137.213	3355	0.9762	104.223	2926	0.9785	94.9167	4473	0.9797	144.264	2898	0.9791	90.6355	4429	0.9756	140.08	4656	0.9768	145.494	4160	0.9785	131.243	3424	0.9779	106.204	4665	0.975	150.124	3610	0.9727	114.974
XM_001233439.3	5316	4353	0.9861	45.9258	5099	0.9684	51.0194	5019	0.9865	51.7052	4549	0.996	47.5792	4468	0.9876	44.8328	4406	0.9912	46.8775	4335	0.9836	43.6477	4698	0.9844	49.3948	4290	0.9923	44.8453	4638	0.9977	47.0144	4279	0.9791	43.8646	5222	0.9765	52.8893	4358	0.9799	44.5627	5021	0.9801	50.4775	4279	0.9776	44.6314	3804	0.9693	39.2674
NM_001277755.1	939	4350	0.9851	259.822	5089	0.9553	288.272	4332	0.9031	252.653	4143	0.935	245.322	4573	0.9851	259.779	4219	0.9478	254.126	5411	0.9798	308.439	4248	0.9691	252.855	4126	0.9574	244.179	4995	0.9798	286.652	4606	0.9542	267.31	4572	0.9457	262.154	5068	0.9563	293.387	5090	0.9606	289.697	3682	0.9521	217.421	5332	0.9542	311.603
NM_001012527.1	2945	4347	0.9049	82.786	4063	0.9165	73.3832	4222	0.9192	78.5118	3776	0.9304	71.2907	3218	0.9338	58.2866	3832	0.9334	73.5944	4229	0.948	76.8616	3438	0.9076	65.249	4585	0.9487	86.5165	3443	0.9076	62.9995	4100	0.907	75.8674	4404	0.9134	80.5153	3700	0.9005	68.2945	4185	0.9355	75.9456	4373	0.9474	82.3336	4739	0.9202	88.3035
NM_001006386.3	2786	4345	0.9695	87.4705	3578	0.9713	68.3116	4305	0.9716	84.6241	3899	0.9899	77.8142	3020	0.9846	57.822	3486	0.9684	70.7703	3714	0.9698	71.3539	3741	0.9691	75.0516	4239	0.9713	84.5527	4099	0.9724	79.2834	4607	0.9907	90.1143	4311	0.9713	83.3131	4645	0.9695	90.6304	4024	0.972	77.1915	4271	0.9702	85.0025	4810	0.9698	94.7416
NM_001012534.1	4006	4344	0.971	60.8179	3812	0.9715	50.6148	3140	0.9618	42.926	3799	0.967	52.7284	3128	0.9608	41.6508	3601	0.9641	50.8413	4225	0.9693	56.4511	4272	0.9631	59.6038	4720	0.9621	65.4751	3662	0.9638	49.2598	3964	0.9638	53.9237	3808	0.9715	51.1802	3867	0.969	52.4726	3648	0.9815	48.6672	3811	0.9685	52.7486	3528	0.9611	48.3275
NM_205355.1	2299	4335	0.9652	105.755	6393	0.9669	147.911	5405	0.9461	128.753	5666	0.97	137.033	7080	0.9465	164.271	5148	0.9682	126.65	6035	0.9665	140.506	5038	0.9435	122.482	5052	0.9635	122.115	5356	0.9626	125.541	5314	0.943	125.962	6839	0.9709	160.166	5466	0.963	129.241	5541	0.9613	128.808	5120	0.9504	123.485	4777	0.9508	114.023
NM_204403.1	3690	4334	0.9734	65.8742	3777	0.9759	54.4447	4521	0.9786	67.0981	3368	0.9753	50.7495	1801	0.9661	26.0348	3412	0.9751	52.2983	3968	0.981	57.5575	4337	0.9705	65.6926	5772	0.9778	86.9251	3870	0.9799	56.5158	4757	0.9846	70.2528	2927	0.974	42.7083	3917	0.9772	57.7028	4681	0.9756	67.7961	4698	0.9753	70.5943	6620	0.9864	98.4483
NM_001031180.1	3849	4328	0.9823	63.0655	6068	0.9797	83.8557	4843	0.9771	68.9079	5256	0.9852	75.9266	6108	0.987	84.6484	5428	0.9774	79.7621	5774	0.9777	80.2945	5556	0.9808	80.6803	4772	0.9855	68.8966	5522	0.9813	77.3097	4405	0.9862	62.367	5621	0.9867	78.6289	5113	0.9852	72.21	4427	0.9818	61.4687	5402	0.979	77.8197	4625	0.98	65.9387
NM_001006250.1	2477	4322	0.958	97.8614	4581	0.9709	98.3715	4608	0.9717	101.88	4200	0.9734	94.2779	4480	0.9709	96.4761	4256	0.9697	97.1807	4361	0.9697	94.236	4361	0.9608	98.4042	4457	0.9524	99.9912	4424	0.9568	96.2442	5117	0.9717	112.576	4634	0.9689	100.727	4615	0.9717	101.278	5383	0.9734	116.142	4562	0.9709	102.12	4758	0.973	105.408
NM_001006424.1	1811	4318	0.9823	133.726	3691	0.921	108.408	3731	0.9757	112.826	3355	0.9608	103.006	2829	0.9636	83.3263	3699	0.9238	115.524	4148	0.9464	122.596	3506	0.9691	108.205	3870	0.9757	118.751	4845	0.9851	144.165	3836	0.9707	115.43	3694	0.974	109.823	4098	0.9244	123.005	4183	0.9901	123.442	4026	0.9906	123.265	3961	0.9685	120.023
NM_205228.1	675	4315	0.9867	358.534	4592	0.997	361.854	5137	0.9985	416.781	4861	0.9956	400.413	5126	0.9985	405.082	4480	0.9941	375.387	4678	0.997	370.948	4576	0.9926	378.91	4871	0.9985	401.014	4386	0.9881	350.147	4870	0.9867	393.171	5972	0.997	476.357	4244	0.9956	341.776	5155	0.997	408.148	4825	0.9985	396.348	5639	0.9867	458.432
NM_001006183.1	981	4314	0.9755	246.64	4278	0.9817	231.957	5088	0.9755	284.041	4105	0.9776	232.665	2657	0.9704	144.474	3766	0.9857	217.128	4535	0.9857	247.437	4441	0.9551	253.026	4982	0.9837	282.215	4190	0.9796	230.16	5224	0.9817	290.196	4216	0.9633	231.392	4792	0.9715	265.532	5949	0.9867	324.091	4266	0.9725	241.121	7582	0.9704	424.123
XM_420149.3	2671	4313	0.9925	90.5646	3633	0.9955	72.348	3054	0.9914	62.6177	3922	0.9996	81.6432	2587	0.9884	51.6643	2849	0.982	60.3286	3485	0.9663	69.837	3520	0.9899	73.6584	4248	0.988	88.3803	3002	0.9933	60.5651	3559	0.997	72.6124	3376	0.982	68.0526	3567	0.9936	72.5936	3141	0.9989	62.8473	3822	0.9959	79.3414	3927	0.9993	80.6796
XM_418609.4	1790	4312	0.9073	135.107	3947	0.9587	117.287	3951	0.9268	120.88	3643	0.8888	113.16	3649	0.8894	108.74	3550	0.8883	112.171	3928	0.9084	117.456	3847	0.9084	120.122	3880	0.9207	120.455	3817	0.9078	114.909	4346	0.9045	132.31	3841	0.9095	115.533	4117	0.9073	125.025	3842	0.8927	114.709	3745	0.8933	116.006	4643	0.905	142.338
NM_001030884.1	2541	4310	0.987	95.1317	5642	0.9764	118.104	4135	0.9811	89.1196	5103	0.9878	111.663	5201	0.9906	109.182	4504	0.9902	100.253	4843	0.9807	102.016	4261	0.9854	93.726	3759	0.9839	82.2077	5681	0.9791	120.477	3990	0.9685	85.5707	5198	0.9748	110.141	4567	0.9843	97.7003	4260	0.9795	89.5978	4234	0.9803	92.3909	2971	0.9847	64.1615
XM_422596.4	8136	4305	0.9919	29.6767	5984	0.9828	39.1215	5437	0.9905	36.5974	4854	0.9918	33.1723	4733	0.9857	31.0308	4536	0.9743	31.5331	4576	0.9853	30.1045	4339	0.9843	29.808	4722	0.9923	32.2523	5126	0.975	33.951	5247	0.9888	35.1445	5256	0.9731	34.7825	5312	0.9808	35.4909	5454	0.9866	35.8259	4637	0.9811	31.6016	6421	0.9893	43.308
XM_001235612.3	10733	4305	0.2825	22.496	3939	0.2836	19.5209	3877	0.2913	19.7823	3207	0.2831	16.6136	3171	0.2814	15.7595	3531	0.2803	18.6072	3849	0.2837	19.1948	3161	0.2821	16.461	4208	0.2872	21.7871	3363	0.2852	16.8846	4222	0.2844	21.4365	3718	0.2828	18.6511	3839	0.2822	19.4431	3595	0.2925	17.9007	3846	0.2921	19.8688	3046	0.2863	15.5735
NM_001031213.1	3081	4285	0.9137	78.0031	2808	0.9442	48.4775	3723	0.9432	66.1765	2998	0.915	54.1036	3014	0.9598	52.1818	3004	0.9432	55.1458	3149	0.9166	54.7064	3754	0.9438	68.1014	3851	0.9546	69.4587	3812	0.915	66.6725	3465	0.9153	61.287	3437	0.915	60.0626	3710	0.9159	65.4563	2943	0.9159	51.0494	3583	0.9156	64.482	3206	0.9156	57.1016
XM_417331.4	2193	4284	0.9831	109.563	5116	0.9918	124.087	4016	0.9799	100.29	3857	0.9982	97.7907	3952	0.9818	96.1271	3759	0.9936	96.9479	4316	0.9804	105.342	4632	0.9977	118.055	5499	0.9959	139.345	5402	0.9822	132.74	5387	0.9927	133.864	3897	0.9872	95.6771	4431	0.9886	109.833	3886	0.985	94.7014	5639	0.995	142.576	6398	0.9959	160.097
NM_001031297.1	2302	4273	0.9826	104.107	4256	0.9896	98.3403	4714	0.9826	112.147	4118	0.9874	99.4644	3726	0.9865	86.3386	4786	0.9844	117.59	4770	0.9865	110.91	5079	0.9761	123.318	5013	0.9904	121.015	4830	0.99	113.065	5231	0.9848	123.833	4783	0.9913	111.869	4922	0.9961	116.227	6000	0.993	139.296	4372	0.9778	105.307	5332	0.9909	127.105
XM_419359.4	4157	4257	0.9584	57.435	3098	0.9783	39.6403	3022	0.9848	39.8122	3029	0.9868	40.5141	2737	0.9791	35.1206	2957	0.9796	40.2324	3000	0.9788	38.6276	3341	0.9853	44.921	4268	0.9841	57.0544	3965	0.9858	51.3983	4290	0.9964	56.2385	3019	0.9776	39.102	3654	0.9755	47.7813	3561	0.9757	45.7809	3664	0.9858	48.8718	5190	0.9834	68.5116
NM_205314.1	1182	4249	0.9729	201.615	3703	0.9492	166.637	4030	0.9518	186.72	3535	0.9509	166.287	1642	0.9459	74.1009	3325	0.9763	159.103	4410	0.956	199.7	3899	0.9552	184.37	5078	0.9772	238.737	4369	0.9492	199.182	5009	0.9645	230.935	3821	0.9501	174.051	4550	0.9721	209.249	5705	0.9712	257.947	4421	0.9611	207.389	7712	0.9569	358.036
NM_001177385.1	4990	4249	0.9892	47.7572	6058	0.9794	64.5749	4997	0.9896	54.8417	4734	0.9802	52.749	5250	0.9906	56.1211	4231	0.9892	47.9565	5273	0.9898	56.5606	4599	0.983	51.5129	4319	0.993	48.0981	4875	0.979	52.6453	5429	0.9972	59.2893	5080	0.9916	54.8125	4752	0.988	51.7661	4953	0.9908	53.0469	4498	0.9922	49.9807	4856	0.9866	53.4017
NM_001007946.2	4653	4247	0.9899	51.192	5798	0.9933	66.2797	4123	0.991	48.5269	5366	0.9914	64.1216	5793	0.9938	66.4107	4010	0.9905	48.7434	5172	0.9944	59.4952	3979	0.9929	47.7963	4484	0.9905	53.5522	4548	0.9959	52.6711	4233	0.9884	49.5761	4709	0.9946	54.4894	5411	0.9936	63.2141	4432	0.9933	50.9048	4939	0.988	58.8558	3656	0.9886	43.1171
NM_204169.1	5560	4227	0.9984	42.6393	3631	0.9971	34.7365	4411	0.9951	43.4475	3366	0.9808	33.6609	1778	0.9935	17.0579	3169	0.9984	32.2368	3865	0.9962	37.2076	4440	0.996	44.6336	5816	0.9996	58.1292	3945	0.9964	38.2347	5881	0.9998	57.6412	3859	0.9964	37.3694	3953	0.9966	38.6475	5691	0.9989	54.7024	4276	0.9968	42.6428	8436	0.9995	83.2604
NM_204527.1	1537	4224	0.9902	154.136	5273	0.9792	182.482	4106	0.9798	146.301	4850	0.9857	175.45	5371	0.9805	186.401	4258	0.9811	156.688	4734	0.9857	164.858	3889	0.9818	141.422	3967	0.9798	143.428	5217	0.9896	182.908	3959	0.9818	140.368	4511	0.9824	158.021	4325	0.9818	152.961	3610	0.9798	125.524	4595	0.9824	165.766	3169	0.9779	113.142
NM_001030994.1	3670	4224	0.9891	64.5521	4590	0.9605	66.5245	4127	0.945	61.5844	4672	0.9477	70.7821	3932	0.9714	57.1498	3892	0.9886	59.9807	4365	0.9728	63.6612	4089	0.982	62.2737	4284	0.9719	64.8677	5083	0.9913	74.6345	4150	0.9861	61.6224	3984	0.9864	58.448	4976	0.9738	73.7028	3952	0.9785	57.5497	4473	0.9752	67.5797	4189	0.9899	62.6356
XM_417719.4	5351	4198	0.9961	44.0008	3409	0.9972	33.8865	3274	0.9968	33.5078	3510	0.997	36.4719	2802	0.9845	27.9319	3092	0.985	32.682	3651	0.9963	36.5202	3445	0.994	35.9839	4022	0.9968	41.7688	3491	0.9963	35.1561	3691	0.9959	37.5894	2845	0.9993	28.6262	3644	0.9968	37.018	3317	0.9978	33.1286	3864	0.995	40.0392	4078	0.9955	41.8205
XM_419249.4	1459	4198	0.9897	161.376	3504	0.9918	127.745	4738	0.9822	177.845	3151	0.9897	120.082	1534	0.9822	56.0838	3232	0.9904	125.291	4210	0.9863	154.448	4094	0.9623	156.836	5760	0.9925	219.388	3861	0.9856	142.603	5558	0.9931	207.597	3922	0.987	144.733	4335	0.9931	161.511	5584	0.9883	204.542	4172	0.989	158.552	7723	0.9938	290.474
NM_001030982.1	2398	4198	0.8953	98.1852	2986	0.8912	66.2332	3355	0.9045	76.6206	2717	0.8957	62.998	2043	0.8949	45.4451	2815	0.8995	66.3948	4009	0.9003	89.4837	3429	0.8912	79.923	3741	0.932	86.6929	3494	0.932	78.5162	4851	0.942	110.24	3357	0.8953	75.3735	4006	0.887	90.8095	4200	0.8991	93.6036	4518	0.9028	104.467	4690	0.9008	107.325
NM_001031283.1	4692	4192	0.9659	50.109	5884	0.9648	66.7037	5484	0.9691	64.0091	5307	0.9687	62.8894	6874	0.9704	78.1482	5079	0.9755	61.2244	5726	0.9614	65.3206	4550	0.9659	54.2009	4411	0.9633	52.2425	5061	0.9653	58.1251	4879	0.9774	56.6669	5433	0.964	62.3445	5297	0.9661	61.3679	4835	0.9678	55.072	4674	0.9644	55.2349	4552	0.9665	53.2379
XM_003641061.2	3100	4178	0.9571	75.5892	4305	0.9571	73.8663	3951	0.9539	69.7987	4528	0.9526	81.2141	4654	0.9613	80.0815	3663	0.9577	66.8313	4603	0.9626	79.476	4251	0.9545	76.6448	4241	0.9565	76.0242	4204	0.9913	73.078	4394	0.959	77.2423	4087	0.9635	70.9838	4063	0.9616	71.245	3531	0.9587	60.8735	4270	0.9613	76.3747	4624	0.9606	81.8527
XM_421957.4	15356	4174	0.9536	15.245	4600	0.9731	15.9336	3791	0.9796	13.52	4342	0.9682	15.7217	4535	0.9803	15.7531	4085	0.9643	15.0459	3731	0.9631	13.0048	4354	0.9672	15.8476	3762	0.9652	13.614	4587	0.9636	16.0967	3919	0.99	13.9077	3767	0.9718	13.2079	4573	0.9765	16.188	3926	0.9735	13.6636	4290	0.9522	15.4904	3578	0.9776	12.7861
NM_001006393.2	5821	4171	0.9966	40.1879	4713	0.9959	43.066	4195	0.995	39.4672	4313	0.9967	41.1973	3658	0.995	33.5208	3515	0.993	34.1533	4691	0.9964	43.1345	4009	0.9993	38.4939	4594	0.9966	43.857	4083	0.9985	37.7979	4737	0.9986	44.3468	4543	0.9902	42.0205	4829	0.9954	45.0951	4523	0.9966	41.5261	4267	0.9966	40.6451	5068	0.9942	47.7767
XM_414607.4	6214	4167	0.9749	37.6101	4205	0.99	35.994	3715	0.9979	32.7408	3933	0.9863	35.1916	3695	0.9913	31.7184	3791	0.9974	34.5054	4464	0.9992	38.4512	3805	0.9825	34.2245	4271	0.9884	38.1947	3993	0.9829	34.6269	3912	0.9936	34.3071	4046	0.9928	35.0567	4365	0.987	38.1841	3933	0.9931	33.8256	4143	0.9989	36.9681	3480	0.9987	30.7316
XM_004937028.1	1381	4166	0.9949	169.191	2872	0.9964	110.618	3054	0.9928	121.109	4034	0.9964	162.416	1729	0.992	66.7835	2246	0.9935	91.9858	6020	0.9971	233.324	4238	0.9928	171.522	4227	0.9935	170.092	2682	0.9906	104.653	3389	0.9964	133.732	4444	0.9942	173.259	5133	0.9964	202.044	4303	0.9978	166.521	3971	0.9949	159.437	5656	0.9971	224.746
XM_418337.4	5833	4156	0.9925	39.961	4751	0.9955	43.324	5043	0.9906	47.3477	4407	0.9933	42.0085	3962	0.9952	36.2318	4687	0.9942	45.4472	4187	0.9928	38.4209	4428	0.9916	42.4296	4945	0.9935	47.1107	4065	0.9954	37.5538	5170	0.9909	48.3009	4200	0.9933	38.768	4405	0.9921	41.051	4653	0.994	42.6318	4800	0.9765	45.6281	5215	0.9986	49.0613
NM_001030591.2	2758	4140	0.9989	84.1897	5875	0.992	113.305	4696	0.9964	93.2472	5025	0.9888	101.304	6489	0.9844	125.502	4922	0.9844	100.937	5370	0.9909	104.217	4686	0.988	94.9645	4495	0.9844	90.5692	5510	0.984	107.657	4464	0.9902	88.2037	5446	0.9844	106.316	4489	0.9913	88.4758	5117	0.9906	99.1548	4403	0.984	88.5192	3957	0.9826	78.7315
NM_001080717.2	1082	4132	0.9288	214.183	3787	0.9039	186.167	3658	0.9122	185.148	3389	0.9113	174.153	3602	0.8983	177.576	3053	0.9131	159.589	4007	0.8993	198.221	3724	0.9076	192.369	3660	0.9085	187.974	3583	0.9048	178.445	4329	0.914	218.03	3762	0.9085	187.201	4264	0.9104	214.22	3694	0.9104	182.458	3533	0.9113	181.05	3987	0.9113	202.207
XM_422581.4	5494	4125	0.998	42.1103	4045	0.9942	39.162	4555	0.9995	45.4048	3942	0.9993	39.8946	4724	0.9975	45.8658	3807	0.9845	39.1921	4315	0.988	42.0387	4063	0.9991	41.3344	3944	0.9991	39.8927	3846	0.9998	37.723	4104	0.9995	40.7076	3800	0.9953	37.2401	4235	0.9905	41.9019	3812	0.9989	37.0814	3952	0.9982	39.8852	4175	0.9976	41.7008
NM_001012930.1	2634	4123	0.992	87.7911	4792	0.9958	96.769	4604	0.992	95.7242	4605	0.9928	97.2076	5880	0.9951	119.077	4661	0.9954	100.085	4006	0.9894	81.4052	4018	0.9916	85.2604	4009	0.9913	84.5795	3864	0.992	79.0509	4361	0.9867	90.225	4146	0.992	84.7481	3870	0.9943	79.8665	4144	0.989	84.0807	4427	0.9897	93.1916	2777	0.9913	57.8545
NM_001031512.1	4003	4121	0.9925	57.7391	4943	0.996	65.6811	4664	0.9903	63.808	4772	0.9958	66.2829	4606	0.994	61.377	4303	0.9933	60.7981	5375	0.9955	71.8703	4704	0.9955	65.6803	4912	0.9995	68.1895	5200	0.9938	70.0008	5160	0.9938	70.2459	5013	0.9965	67.4262	5221	0.9965	70.8986	5896	0.9935	78.7162	5068	0.9948	70.1995	5516	0.9958	75.6163
NM_001030895.2	3195	4120	0.989	72.3234	3961	0.974	65.9431	3620	0.9537	62.0497	3735	0.9953	64.9989	3931	0.9865	65.6296	3783	0.9972	66.9684	4006	0.9894	67.1115	3843	0.9756	67.2284	3781	0.9859	65.7629	3873	0.9972	65.3224	3545	0.9931	60.4647	3710	0.9972	62.52	3854	0.9962	65.5708	3226	0.9837	53.9617	3253	0.99	56.4542	3548	0.9925	60.9382
NM_001031341.1	3752	4117	0.9739	61.5419	3643	0.9915	51.6454	3645	0.9936	53.2031	3606	0.9955	53.4379	3516	0.9821	49.9866	3588	0.9678	54.0872	3691	0.9832	52.6548	3297	0.9893	49.1145	3905	0.9827	57.8367	4011	0.9627	57.607	3505	0.9707	50.9075	3491	0.9941	50.096	3562	0.9941	51.606	3439	0.9712	48.9848	3959	0.9925	58.5067	3135	0.9598	45.8513
NM_001080896.1	1647	4115	0.9945	140.129	3314	0.9866	107.027	3292	0.9848	109.463	4133	0.9866	139.527	2863	0.9921	92.7247	3280	0.9866	112.638	4029	0.9885	130.936	3443	0.9891	116.841	3956	0.98	133.477	3626	0.986	118.637	3955	0.9897	130.861	3653	0.9812	119.419	4038	0.9897	133.273	3770	0.9897	122.332	3847	0.9866	129.513	4048	0.9854	134.873
NM_001004402.1	3297	4115	0.9624	70.0009	5933	0.9927	95.7173	4726	0.9412	78.5013	4925	0.9542	83.0565	5615	0.9618	90.8445	4009	0.9481	68.7736	5105	0.9627	82.8769	4529	0.9497	76.778	4137	0.9345	69.7287	5691	0.9424	93.0154	5005	0.9694	82.726	5424	0.9733	88.5762	5107	0.936	84.2008	5200	0.9336	84.2901	3904	0.9357	65.6559	5464	0.9685	90.9428
XM_425333.4	7492	4113	0.9919	30.7903	3556	0.974	25.2464	3622	0.9724	26.476	3378	0.971	25.0697	3314	0.9809	23.5951	3181	0.9917	24.0143	3252	0.9861	23.2332	2912	0.9801	21.7244	3869	0.9818	28.6976	3119	0.9754	22.4338	3640	0.9865	26.4765	3215	0.983	23.1047	2934	0.9726	21.2878	2895	0.9814	20.6511	3927	0.9814	29.0634	3791	0.9753	27.7672
XM_420598.4	1591	4106	0.9818	144.744	3528	0.9692	117.949	3878	0.9648	133.487	3219	0.9705	112.496	3483	0.9956	116.775	3780	0.9755	134.377	2763	0.9698	92.9539	3861	0.9617	135.639	4013	0.9635	140.166	3203	0.973	108.486	3492	0.9799	119.608	4093	0.9943	138.512	2503	0.9717	85.5185	4094	0.9692	137.521	4007	0.9705	139.647	4360	0.9717	150.381
NM_001030704.1	2975	4103	0.9371	77.3512	4415	0.955	78.9367	4457	0.956	82.0461	3748	0.9291	70.0485	4033	0.9617	72.3118	3410	0.9664	64.8294	4435	0.9587	79.7928	3544	0.9775	66.5825	3316	0.9876	61.9402	4681	0.9963	84.7885	4045	0.9536	74.0949	3717	0.9913	67.2701	3578	0.955	65.3767	4240	0.9882	76.1678	4455	0.9634	83.0317	4557	0.9237	84.056
NM_001012896.1	5523	4099	0.9625	41.6251	4347	0.9794	41.8649	3730	0.9625	36.9859	3759	0.983	37.8428	4336	0.9692	41.8776	3765	0.9783	38.5562	3580	0.9627	34.6948	3989	0.9725	40.3685	4205	0.9694	42.3093	3917	0.9631	38.2176	4291	0.996	42.339	3812	0.948	37.1616	3952	0.9743	38.8966	3514	0.977	34.0031	4141	0.9788	41.5732	4342	0.9698	43.1411
XM_001232417.3	4209	4089	0.9819	54.4868	6091	0.9834	76.9741	5014	0.9884	65.239	5091	0.9727	67.2528	5968	0.9841	75.6341	4829	0.9689	64.8908	5210	0.971	66.2545	4871	0.9855	64.6834	3778	0.9884	49.8802	6078	0.9855	77.8157	4785	0.9803	61.9526	4967	0.9891	63.5377	5689	0.9874	73.4728	4752	0.977	60.3379	4388	0.9772	57.8057	3458	0.9746	45.084
NM_001012813.1	5513	4088	0.961	41.5887	4512	0.9935	43.5328	4128	0.961	41.0066	4329	0.9583	43.6602	3773	0.9581	36.5062	4073	0.9585	41.786	4341	0.9615	42.1462	3867	0.9869	39.2048	4075	0.9751	41.0757	4031	0.9603	39.4013	4004	0.9817	39.5788	4229	0.9537	41.3015	3899	0.9579	38.4445	4354	0.9577	42.2078	4145	0.9586	41.6888	4558	0.9608	45.3694
NM_001006179.1	2708	4088	0.9897	84.6672	3603	0.9967	70.7703	4280	0.9908	86.556	4738	0.9882	97.2821	3877	0.99	76.3686	4233	0.99	88.4106	3943	0.9967	77.9354	4892	0.9904	100.97	4657	0.9908	95.5658	4308	0.9974	85.726	3758	0.9893	75.6249	4543	0.9893	90.3255	3509	0.99	70.4375	3422	0.9908	67.5342	4836	0.9904	99.0195	4176	0.9893	84.623
NM_001012533.2	1984	4076	0.9874	115.225	3402	0.9859	91.2069	3610	0.9889	99.6478	3378	0.9869	94.6683	2706	0.9829	72.7535	3317	0.9824	94.5602	3661	0.9864	98.7677	3851	0.9879	108.489	3726	0.9824	104.363	3531	0.9788	95.905	4216	0.9572	115.802	2938	0.9884	79.7308	3734	0.9798	102.306	3790	0.9819	102.092	3627	0.9824	101.365	5129	0.9814	141.863
NM_001012872.2	3403	4076	0.9818	67.1777	3958	0.9791	61.8656	4352	0.9718	70.0373	3643	0.9806	59.5228	3256	0.9703	51.0376	3334	0.9727	55.4126	4130	0.9571	64.9598	3255	0.9518	53.4617	3675	0.975	60.0123	4319	0.9797	68.3922	3566	0.9621	57.1053	3692	0.9718	58.4139	3758	0.9656	60.0294	3992	0.9865	62.6933	4727	0.9833	77.0206	4023	0.9697	64.8731
NM_001031377.1	2895	4067	0.9872	78.7913	3107	0.9941	57.0858	3215	0.9772	60.8183	3007	0.9627	57.7526	2122	0.9713	39.0989	3186	0.9914	62.2446	3312	0.9737	61.2348	3339	0.9927	64.4646	4210	0.9803	80.8125	2685	0.9872	49.9783	4040	0.981	76.0483	3295	0.9603	61.2806	3368	0.9927	63.2402	3271	0.9834	60.3843	3791	0.9585	72.6086	3988	0.9893	75.5933
XM_419910.3	3319	4061	0.9991	68.6244	3961	0.984	63.4794	3978	0.9849	65.6387	3788	0.9943	63.4584	3239	0.984	52.0561	3552	0.9916	60.5299	3468	0.9943	55.9279	3983	0.9831	67.0744	4791	0.9849	80.2165	4186	0.9943	67.9638	4078	0.9925	66.9571	4050	0.9846	65.6998	4050	0.9988	66.3311	4427	0.9961	71.2844	4276	0.9967	71.4354	3921	0.9988	64.8285
XM_001234495.3	5792	4060	0.9734	39.3143	3396	0.9903	31.1871	3327	0.9814	31.4577	2762	0.9848	26.5144	2870	0.9648	26.4314	2740	0.9877	26.7563	2878	0.9748	26.5962	2988	0.9908	28.834	3849	0.9924	36.9287	2706	0.9865	25.1759	3468	0.9908	32.6293	2602	0.989	24.1877	3289	0.9933	30.8677	2677	0.9826	24.7009	3667	0.9919	35.1047	3435	0.9872	32.5443
XM_001231577.3	8508	4050	0.9866	26.6981	4968	0.9801	31.0591	4731	0.9832	30.4528	4823	0.9587	31.5193	5155	0.9819	32.3198	4341	0.9901	28.858	4269	0.9637	26.8569	3794	0.9924	24.9243	3669	0.9873	23.9643	4592	0.9846	29.0844	4389	0.9805	28.1122	4546	0.9918	28.7686	4383	0.9716	28.0036	3826	0.982	24.0331	4459	0.975	29.0598	2965	0.9843	19.1238
XM_414155.4	7988	4048	0.9902	28.422	5380	0.983	35.8244	5270	0.9894	36.1306	4327	0.9972	30.1186	5337	0.9811	35.6391	4691	0.992	33.2148	5052	0.9972	33.8518	4987	0.9801	34.8943	5024	0.9939	34.9508	4785	0.9922	32.2797	5404	0.9991	36.8667	5133	0.9949	34.5979	6929	0.9924	47.1522	5210	0.9901	34.8572	4047	0.9817	28.0917	4697	0.9906	32.267
NM_001005811.1	4422	4026	0.9717	51.0632	4091	0.9787	49.2092	4608	0.9378	57.0684	3708	0.9403	46.6238	3613	0.9695	43.583	3555	0.9724	45.4701	4207	0.9846	50.9226	3734	0.9812	47.1964	5152	0.9873	64.7444	3994	0.9724	48.6715	4942	0.976	60.9033	5263	0.9717	64.0812	4139	0.9916	50.8799	4206	0.9869	50.8327	4138	0.9371	51.8866	4969	0.9867	61.6633
NM_001006165.1	1943	4024	0.9887	116.155	4802	0.9784	131.457	4859	0.981	136.954	4473	0.9856	128.001	3755	0.981	103.087	4044	0.9753	117.718	4302	0.983	118.51	3963	0.9804	114	4506	0.9434	128.873	4927	0.982	136.645	4835	0.9784	135.606	5574	0.9717	154.458	4839	0.9676	135.379	5329	0.983	146.577	4505	0.9779	128.56	6186	0.9506	174.708
NM_001006510.1	3164	4021	0.9532	71.2772	4069	0.9466	68.4048	4374	0.9567	75.7085	3585	0.9475	62.9998	3822	0.9665	64.435	3847	0.951	68.7686	4884	0.9725	82.6221	3759	0.9595	66.4032	4255	0.9573	74.7323	4148	0.9624	70.646	4698	0.9599	80.9158	4156	0.9621	70.7221	3639	0.9485	62.5194	4189	0.9633	70.7565	3603	0.9558	63.1409	5383	0.9327	93.3608
NM_001257283.1	2623	4015	0.9432	85.8499	4335	0.9173	87.9075	3247	0.9855	67.7932	4134	0.9409	87.6312	4359	0.9451	88.6454	3218	0.9645	69.3893	4796	0.9676	97.8673	3736	0.9363	79.609	3478	0.979	73.6845	5084	0.9642	104.446	4085	0.9565	84.8693	3859	0.9512	79.2123	3831	0.9428	79.3932	3317	0.9283	67.5833	3442	0.9611	72.7605	3150	0.9615	65.9005
XM_422213.4	4737	4011	0.9867	47.49	4607	0.9652	51.7309	2906	0.9654	33.5965	3622	0.966	42.514	4505	0.9662	50.7293	3899	0.9669	46.5537	4058	0.9747	45.8528	3619	0.9709	42.7011	3599	0.9802	42.2205	4089	0.9688	46.5157	3151	0.966	36.2495	3400	0.9662	38.6449	3479	0.9647	39.9227	3084	0.9852	34.7939	3098	0.9664	36.2628	2364	0.9673	27.3855
NM_001195554.1	1419	4006	0.9873	158.337	3228	0.9739	121	3787	0.9887	146.155	3276	0.9873	128.365	2953	0.9753	111.007	3333	0.9901	132.849	3438	0.9908	129.682	3614	0.9746	142.351	3727	0.9838	145.956	3588	0.9831	136.256	3824	0.9859	146.856	3049	0.9866	115.689	3354	0.9803	128.484	3881	0.9937	146.168	3758	0.9887	146.844	4321	0.9908	167.101
NM_001171164.1	5269	4004	0.988	42.6205	6075	0.9973	61.3272	5517	0.9979	57.3425	5176	0.9956	54.6201	5559	0.9977	56.2777	4756	0.9989	51.0526	5119	0.9913	52.0012	5039	0.9886	53.4527	4494	0.9964	47.3969	5857	0.9943	59.9008	5053	0.9983	52.261	5303	0.9968	54.1888	5393	0.9953	55.638	5502	0.996	55.8065	4658	0.9954	49.0179	4296	0.9939	44.7417
NM_001167726.1	3766	3999	0.9939	59.5558	5104	0.9944	72.0884	4200	0.9894	61.0761	4616	0.9822	68.151	4903	0.9931	69.4463	4477	0.9995	67.2375	4160	0.975	59.1248	3879	0.9973	57.5696	4027	0.9798	59.4219	4857	0.9958	69.4981	3580	0.9843	51.8035	4342	0.9748	62.0763	4506	0.9734	65.04	3718	0.9981	52.762	4663	0.9904	68.6544	3240	0.9912	47.2108
NM_204597.1	1405	3985	0.9815	159.076	4149	0.9843	157.073	4404	0.9979	171.662	3740	0.9943	148.007	3553	0.9829	134.892	4047	0.9794	162.915	3764	0.9972	143.394	3904	0.9815	155.306	4141	0.9808	163.785	4119	0.9843	157.98	4246	0.9986	164.687	3829	0.9665	146.732	3770	0.9972	145.859	4690	0.9979	178.398	4136	0.9964	163.225	5584	0.9829	218.095
NM_204820.1	1485	3984	0.9993	150.469	2916	0.9966	104.447	3083	0.9966	113.697	3068	0.9966	114.872	2354	0.998	84.5566	2686	0.9859	102.302	2942	0.9966	106.041	3519	0.9953	132.448	3996	0.9912	149.535	2587	0.9859	93.8762	3731	0.9926	136.916	3322	0.998	120.445	2459	0.9973	90.0122	2872	0.9973	103.359	3085	0.9993	115.189	3647	0.9987	134.768
XM_415619.4	6175	3975	0.9733	36.1038	2972	0.9581	25.6004	3247	0.9365	28.797	2747	0.97	24.7348	2865	0.9704	24.7489	2925	0.944	26.7913	2961	0.9757	25.666	3045	0.9574	27.5616	3507	0.9712	31.5605	3061	0.9631	26.7123	3348	0.9678	29.5464	2964	0.9652	25.8439	2654	0.9652	23.3633	2725	0.9564	23.5842	3692	0.9613	33.1519	3415	0.9522	30.348
NM_001137650.1	2361	3972	0.9742	94.3552	5035	0.9818	113.433	4800	0.9809	111.339	3234	0.9712	76.1606	4109	0.9788	92.8342	3957	0.9712	94.7926	4484	0.9708	101.654	3272	0.9674	77.4588	3570	0.9754	84.0267	4195	0.9754	95.7462	3259	0.9632	75.2221	4074	0.9661	92.9055	4420	0.9678	101.764	3622	0.9632	81.987	4092	0.9759	96.0999	1759	0.9742	40.8834
NM_001008437.1	5053	3968	0.9719	44.0428	5452	0.9743	57.3907	5064	0.9642	54.8841	5013	0.9693	55.1613	6003	0.9677	63.3704	5162	0.9664	57.7794	4604	0.9759	48.7689	4228	0.9721	46.767	4291	0.9725	47.1905	5446	0.9757	58.0783	4400	0.9729	47.4526	4780	0.9949	50.9325	4553	0.9764	48.9799	4466	0.9701	47.2348	4781	0.9917	52.4629	4268	0.9715	46.3502
NM_204996.1	3609	3963	0.9329	61.5871	4522	0.9266	66.6467	3801	0.9246	57.6784	4536	0.9357	69.8832	3985	0.9285	58.8992	4335	0.9268	67.9371	3754	0.9374	55.6755	3580	0.9277	55.4434	2636	0.9357	40.5886	4996	0.9374	74.5969	3440	0.9277	51.9432	3884	0.9321	57.944	3094	0.9255	46.6018	3380	0.9268	50.0521	3570	0.9268	54.8485	2016	0.9246	30.6535
XM_417717.4	1537	3962	0.8556	144.575	5257	0.8582	181.928	4373	0.8582	155.814	4331	0.9206	156.675	4080	0.8439	141.597	4361	0.8803	160.478	4712	0.9167	164.092	4887	0.9408	177.714	4461	0.8386	161.288	4745	0.8979	166.36	5346	0.8959	189.545	4540	0.8783	159.037	4502	0.9597	159.221	4498	0.8972	156.4	4205	0.8432	151.696	4813	0.8972	171.838
NM_204450.2	5529	3960	0.996	40.17	3934	0.9928	37.8463	4226	0.9964	41.8586	4202	0.9939	42.2567	3797	0.9939	36.6321	3998	0.9946	40.8979	3732	0.9848	36.1287	3741	0.9915	37.8177	4883	0.9969	49.0778	4033	0.998	39.3067	4203	0.9939	41.4257	3853	0.9899	37.5205	3841	0.9908	37.7631	4145	0.9966	40.0655	5171	0.9971	51.8574	4814	0.9967	47.7789
XM_414097.4	6433	3951	0.9829	34.4466	5725	0.977	47.3366	5073	0.9869	43.187	5396	0.9832	46.6385	5883	0.9862	48.7813	4893	0.9846	43.0196	4433	0.9708	36.8843	4831	0.9818	41.9737	4353	0.9798	37.6028	5493	0.9781	46.0131	4737	0.9932	40.1279	5204	0.9843	43.5552	4781	0.9831	40.3994	5441	0.977	45.202	4291	0.9534	36.9852	4675	0.9879	39.879
XM_414895.4	7636	3947	0.9961	28.9904	4520	0.9949	31.4853	4119	0.9945	29.5412	3954	0.988	28.791	4318	0.9945	30.1637	3845	0.9957	28.4797	4802	0.9948	33.6599	4715	0.9979	34.5119	4386	0.9963	31.9189	4286	0.992	30.2463	4443	0.9885	31.7079	4556	0.9935	32.1243	4375	0.9938	31.1445	4359	0.9988	30.508	3699	0.9853	26.8597	4175	0.9935	30.0032
NM_001012771.2	1785	3946	0.9725	123.986	3658	0.977	109.004	3929	0.9703	120.544	3530	0.9793	109.957	3832	0.9754	114.513	3733	0.9737	118.284	3939	0.9742	118.115	3460	0.9473	108.341	3947	0.9877	122.878	4105	0.9754	123.925	3799	0.958	115.981	3637	0.972	109.704	3998	0.9664	121.751	4234	0.9849	126.767	4273	0.9843	132.733	4122	0.9742	126.72
NM_001006153.1	1758	3942	0.9915	125.762	3632	0.9977	109.891	4484	0.9898	139.685	3574	0.9915	113.037	3606	0.9915	109.414	3169	0.9903	101.955	4356	0.9949	132.625	4012	0.9903	127.554	4105	0.9943	129.76	3853	0.9943	118.104	4185	0.9954	129.728	4130	0.9903	126.487	3949	0.9915	122.106	4738	0.9943	144.035	4199	0.9943	132.437	5064	0.9983	158.071
NM_001031388.1	1983	3941	0.9597	111.464	2840	0.9592	76.1782	3149	0.9496	86.9665	3049	0.9763	85.4912	2996	0.9536	80.591	3739	0.9455	106.644	2720	0.9813	73.4181	3366	0.9859	94.8735	3105	0.9546	87.013	3435	0.9627	93.3446	3289	0.9617	90.3853	3256	0.9677	88.4052	3190	0.9455	87.4455	3677	0.945	99.0976	3468	0.9647	96.9705	4272	0.9607	118.218
NM_001030649.1	1520	3941	0.9967	145.417	3807	0.9862	133.222	3353	0.9691	120.807	3299	0.9855	120.677	3669	0.9829	128.757	3532	0.9862	131.426	3690	0.9842	129.939	3504	0.9691	128.847	3631	0.9895	132.748	3676	0.9783	130.322	3717	0.9829	133.262	3505	0.9875	124.154	3792	0.9947	135.611	3232	0.9855	113.637	3506	0.975	127.894	3752	0.9697	135.455
NM_205178.1	2103	3938	0.9282	105.024	4019	0.961	101.652	3653	0.9686	95.1289	3229	0.9158	85.372	3789	0.9738	96.1065	3268	0.9135	87.8916	4200	0.9696	106.897	4192	0.9515	111.413	4254	0.9643	112.41	3924	0.9277	100.548	4394	0.9572	113.862	3160	0.9206	80.9029	4885	0.9211	126.268	3317	0.971	84.2944	3513	0.9187	92.6237	3670	0.9249	95.7643
XM_422861.4	5915	3928	0.9785	37.2451	4526	0.9963	40.7001	3844	0.9929	35.5902	4130	0.9931	38.8223	4220	0.978	38.0562	4133	0.9721	39.5198	4259	0.9726	38.5398	3704	0.9828	35.0001	4185	0.9784	39.3175	3538	0.9768	32.2321	4305	0.9724	39.6621	4347	0.9784	39.5686	3464	1.0002	31.8341	4220	0.9779	38.1285	4476	0.9931	41.9584	4238	0.9927	39.3172
NM_001277558.1	6572	3922	0.9781	33.4705	4064	0.975	32.8921	4313	0.9773	35.9405	3851	0.9738	32.5809	3735	0.9805	30.3152	4141	0.972	35.6379	3850	0.9729	31.356	3889	0.9717	33.0745	4088	0.9778	34.5667	3586	0.9766	29.4034	4231	0.9668	35.0834	4127	0.9798	33.8106	4040	0.9764	33.4159	4097	0.9725	33.3166	3723	0.9737	31.4108	3913	0.9831	32.673
NM_205053.1	1098	3920	0.99	200.233	4027	0.9872	195.081	3589	0.98	179.008	4099	0.9945	207.569	4241	0.9809	206.031	3504	0.9927	180.495	4069	0.9882	198.355	3962	0.9936	201.681	4147	0.9945	209.883	3937	0.9945	193.218	4619	0.9918	229.246	4315	0.9936	211.59	4272	0.9909	211.494	3479	0.9936	169.334	3666	0.9882	185.128	3913	0.9863	195.562
NM_001030853.1	4116	3913	0.9342	53.3196	4434	0.9504	57.3001	4445	0.921	59.1424	4308	0.8994	58.1952	4375	0.8938	56.6983	4524	0.9264	62.1658	4040	0.9414	52.5367	3995	0.9441	54.2494	4434	0.905	59.8639	4288	0.9388	56.139	4355	0.8987	57.6593	4382	0.9315	57.3209	4167	0.9215	55.0323	4096	0.9468	53.1835	5235	0.9376	70.522	4550	0.9121	60.6614
XM_416143.4	7268	3911	0.9642	30.1804	6350	0.9483	46.4723	4386	0.9536	33.0488	5135	0.9507	39.2837	6789	0.9611	49.8263	5024	0.9666	39.0966	5009	0.9455	36.8887	4693	0.9466	36.0902	3448	0.9451	26.3632	5102	0.9562	37.8278	4571	0.9461	34.2731	5618	0.9655	41.6182	4874	0.9653	36.4536	4044	0.9452	29.7364	3745	0.9695	28.5706	2869	0.9523	21.6617
NM_001031234.1	3192	3910	0.9821	68.7016	3054	0.9555	50.891	3855	0.9796	66.1399	3241	0.9868	56.455	3110	0.9865	51.9715	3722	0.9699	65.9505	3454	0.9655	57.9184	2968	0.9809	51.9702	4100	0.968	71.3783	3820	0.9727	64.489	4211	0.9699	71.8918	2700	0.9753	45.5425	3685	0.9677	62.7544	3614	0.9377	60.5087	4761	0.9821	82.7025	3671	0.9746	63.11
NM_001030647.1	2906	3910	0.9704	75.463	3872	0.9687	70.872	3435	0.9704	64.7341	3380	0.9642	64.6707	4800	0.9708	88.1076	3550	0.9708	69.0935	3736	0.9732	68.8126	3692	0.9632	71.01	3682	0.9732	70.4098	4097	0.9835	75.9724	3622	0.9628	67.9219	3572	0.9708	66.1808	3575	0.9673	66.8729	3172	0.967	58.3351	3616	0.9749	68.9947	3311	0.9849	62.5231
NM_001006142.1	2858	3909	0.9916	76.7107	3783	0.992	70.4059	3437	0.9976	65.8597	3402	0.9944	66.1848	3743	0.9958	69.8595	3366	0.9976	66.6126	4204	0.9976	78.7331	3958	0.9976	77.4046	4208	0.9972	81.8198	3755	0.9979	70.8	3690	0.9958	70.3592	3663	0.9969	69.0067	3979	0.9958	75.68	4342	0.9979	81.1933	3610	0.9958	70.0371	4421	0.9913	84.8858
NM_001030906.1	2792	3905	0.9907	78.4438	3415	0.991	65.0595	3450	0.9882	67.6715	3229	0.9918	64.3042	2845	0.9921	54.3544	3043	0.9918	61.644	4011	0.9932	76.8943	3881	0.9939	77.693	3925	0.9932	78.1213	3749	0.9943	72.3578	4056	0.9867	79.1661	3666	0.9907	70.6957	3816	0.9903	74.2955	4273	0.9925	81.7918	3823	0.9928	75.9228	4541	0.9946	89.2509
NM_001006130.1	2733	3885	0.9971	79.7268	4102	0.9773	79.8346	3344	0.9762	67.0083	3831	0.9956	77.9397	3741	0.9802	73.0156	3066	0.9755	63.4508	4199	0.9934	82.2362	3860	0.9956	78.9407	3644	0.996	74.0941	4069	0.9883	80.2294	3751	0.9909	74.7936	3366	0.9982	66.3118	3898	0.993	77.5303	3388	0.9868	66.2516	4037	0.992	81.9035	3828	0.9949	76.8615
XM_415569.4	6813	3882	0.9475	31.9573	4871	0.9533	38.029	4471	0.9708	35.9392	4520	0.9706	36.8881	4643	0.951	36.352	4019	0.958	33.3645	5043	0.958	39.6194	4147	0.9473	34.0212	4570	0.9527	37.2754	4309	0.9529	34.0819	4353	0.9709	34.8183	4594	0.9799	36.3052	4640	0.9548	37.0211	4721	0.9777	37.0329	4328	0.9546	35.2235	4192	0.953	33.7644
NM_001031284.1	3512	3879	0.9673	61.9467	4255	0.9673	64.4437	3721	0.9533	58.024	3978	0.9579	62.9791	3644	0.9681	55.3467	3658	0.9533	58.9106	3667	0.9524	55.8873	3565	0.9681	56.736	4109	0.9749	65.017	3913	0.9681	60.04	4080	0.9687	63.3086	3429	0.9562	52.5689	3800	0.9741	58.8164	3498	0.9695	53.2302	4171	0.9684	65.852	4502	0.967	70.3441
NM_001001192.1	1296	3871	0.9915	167.522	3337	0.9769	136.958	3625	0.9715	153.181	3512	0.9892	150.673	1191	0.9799	49.0201	2678	0.9946	116.872	4247	0.9861	175.402	3901	0.9846	168.238	5008	0.9691	214.736	2933	0.9915	121.953	4440	0.9861	186.696	4563	0.99	189.567	4549	0.9907	190.801	4219	0.9931	173.979	4072	0.9869	174.215	5166	0.99	218.739
NM_204604.1	2662	3870	0.923	81.5372	4637	0.9185	92.654	3588	0.9376	73.8153	3974	0.9136	83.0054	4762	0.9068	95.4221	4236	0.9309	90.0021	4107	0.9361	82.5797	3866	0.9185	81.1722	3593	0.9031	75.0057	4159	0.9354	84.1911	3886	0.914	79.5521	4341	0.9309	87.8007	3440	0.9249	70.2457	3111	0.905	62.4575	3683	0.9373	76.7144	2579	0.9489	53.1643
NM_001039298.1	4646	3865	0.9811	46.6577	4242	0.9886	48.5654	3945	0.9789	46.5018	4079	0.9765	48.8159	3981	0.9765	45.7068	4173	0.9802	50.8012	4203	0.978	48.4214	3612	0.9783	43.4532	4162	0.9729	49.7815	3831	0.9815	44.4343	3960	0.9722	46.4486	4099	0.9757	47.5023	3994	0.9623	46.7303	4047	0.9752	46.5529	4190	0.9744	50.0055	3702	0.9793	43.7254
NM_001030605.1	3634	3864	0.9717	59.6355	5304	0.9934	77.6343	4522	0.9824	68.1472	4329	0.9788	66.2352	4955	0.9618	72.7321	4118	0.9571	64.0923	4414	0.9719	65.0136	3934	0.989	60.5066	3678	0.9664	56.2434	4751	0.9582	70.4507	4171	0.9733	62.5478	5389	0.9499	79.8435	4982	0.9428	74.5226	4473	0.9496	65.7819	4087	0.9884	62.3595	3868	0.9934	58.4088
NM_001030766.1	3082	3856	0.9763	70.1709	3376	0.9682	58.2646	3418	0.9698	60.7354	3741	0.9637	67.4903	2654	0.926	45.9342	3073	0.9309	56.3942	3778	0.9487	65.6124	2435	0.9614	44.1591	3245	0.9581	58.5096	3456	0.9225	60.4264	3349	0.9536	59.216	2941	0.9689	51.3782	3410	0.9598	60.1438	3645	0.9468	63.2059	3762	0.9468	67.6814	3657	0.9633	65.1132
NM_205081.1	3262	3848	0.9669	66.1613	6038	0.9785	98.4565	4749	0.9884	79.7298	4772	0.9675	81.3398	6017	0.9807	98.3929	4875	0.9764	84.527	4574	0.9555	75.0532	4467	0.9681	76.5395	4802	0.9834	81.8056	5345	0.9684	88.2976	4381	0.9785	73.189	4123	0.9905	68.0527	5474	0.9761	91.22	4347	0.9853	71.2194	4484	0.9681	76.2193	3223	0.9718	54.2192
XM_423889.4	5525	3848	0.855	39.0621	2875	0.8424	27.6784	3319	0.8081	32.8986	2755	0.8438	27.7253	2371	0.9173	22.8911	2948	0.846	30.1786	2355	0.7937	22.8147	2793	0.8045	28.2548	3064	0.7957	30.8178	2886	0.893	28.1481	3564	0.865	35.153	3137	0.8476	30.5702	2657	0.8836	26.1414	3267	0.7846	31.6016	3155	0.836	31.6629	2880	0.8167	28.6047
NM_204779.1	2849	3847	0.9754	75.7325	3542	0.9877	66.1289	2903	0.9684	55.8029	3663	0.9909	71.4876	3714	0.9635	69.5372	3180	0.96	63.1305	3687	0.9944	69.2688	3232	0.9909	63.4063	3077	0.9828	60.0178	4008	0.9874	75.809	3514	0.9737	67.215	3452	0.9645	65.2371	3714	0.993	70.8629	3251	0.9846	60.9841	3160	0.9656	61.5004	2796	0.9902	53.8544
NM_001031030.1	2510	3846	0.9916	85.9386	4497	0.9928	95.2981	4756	0.9992	103.77	4018	0.9924	89.0067	3932	0.9952	83.5617	3786	0.9896	85.3123	4110	0.994	87.6446	4114	0.9936	91.6102	4523	0.9876	100.138	3848	0.9944	82.6127	4815	0.998	104.539	4215	0.998	90.4149	4815	0.9896	104.278	4525	0.9884	96.3468	4535	0.9904	100.181	3464	0.9976	75.7323
XM_003642223.2	8578	3844	0.9931	25.1333	4296	0.9943	26.6387	3708	0.9913	23.6731	4182	0.995	27.1072	4414	0.9931	27.4482	3383	0.9922	22.3059	3889	0.9946	24.2666	3772	0.9955	24.5776	3681	0.9908	23.8465	3986	0.9923	25.0401	3640	0.9934	23.1245	3296	0.9921	20.6879	3957	0.9865	25.0755	3482	0.9915	21.6938	3860	0.9922	24.9508	3657	0.9957	23.3946
NM_001031150.1	2598	3842	0.9488	82.9413	4018	0.975	82.2633	4111	0.9846	86.6584	4080	0.9923	87.3187	3887	0.9877	79.8074	3331	0.9796	72.517	4003	0.9727	82.4714	3597	0.9719	77.3846	3786	0.9781	80.9816	4303	0.9742	89.2519	3905	0.933	81.9103	3834	0.9657	79.4565	4230	0.965	88.5056	4550	0.9677	93.5976	4259	0.9869	90.8974	4237	0.975	89.4944
XM_420580.4	6753	3842	0.9374	31.909	4231	0.9461	33.3259	3986	0.9297	32.3253	3751	0.9317	30.8842	3959	0.9341	31.2721	3881	0.9298	32.5051	4016	0.9297	31.8313	4101	0.9319	33.9427	4504	0.9335	37.0635	3563	0.9249	28.4318	4053	0.9448	32.7067	4408	0.9286	35.1448	3734	0.942	30.0571	3840	0.944	30.3897	3756	0.927	30.8398	3943	0.9477	32.0411
XM_004939973.1	4459	3840	0.9442	48.2999	4917	0.985	58.654	3966	0.9614	48.7099	3508	0.9641	43.743	4730	0.9706	56.5837	3959	0.9751	50.2172	4424	0.9549	53.1049	3964	0.9702	49.6878	3647	0.9538	45.451	4029	0.9634	48.6906	4201	0.9619	51.3419	4785	0.972	57.7778	4517	0.9641	55.0658	4498	0.967	53.9106	3651	0.9563	45.4002	3905	0.9686	48.0574
NM_001252033.1	9622	3840	0.9845	22.383	4396	0.9943	24.3012	3479	0.989	19.8012	4200	0.9937	24.27	5050	0.9861	27.9959	4136	0.9804	24.3119	3584	0.9923	19.937	3778	0.982	21.9457	3274	0.9826	18.9086	3853	0.9788	21.5784	3535	0.9812	20.0208	3770	0.9808	21.0956	3056	0.9869	17.2646	2451	0.9773	13.6135	3953	0.9789	22.7795	2799	0.9835	15.963
XM_429081.4	8553	3827	0.9404	25.0953	3698	0.9584	22.9977	3434	0.9657	21.9879	3574	0.9394	23.2339	3895	0.9737	24.2916	3333	0.9412	22.0405	4315	0.9426	27.0034	3539	0.9441	23.1268	3640	0.9521	23.6498	3303	0.9461	20.8102	4090	0.962	26.0592	4066	0.9447	25.5956	4226	0.9696	26.8584	3481	0.9531	21.7509	3698	0.9393	23.9735	3634	0.9733	23.3154
XM_003641838.2	12218	3823	0.9749	17.5492	4220	0.978	18.3716	3893	0.9759	17.4496	4443	0.9793	20.2191	4275	0.9845	18.664	4253	0.9772	19.6879	4880	0.9723	21.3785	4505	0.9729	20.6086	3568	0.9806	16.2282	3214	0.9678	14.1753	3822	0.9783	17.047	4095	0.9746	18.0455	5103	0.9789	22.7036	3525	0.9707	15.4188	3553	0.9818	16.1242	5183	0.9721	23.2787
XM_414513.4	3507	3818	0.9937	61.0595	5174	0.9994	78.474	4214	0.9917	65.8053	4767	0.9994	75.5781	6377	0.9997	96.9948	4263	0.9994	68.7518	4806	0.9977	73.3508	4119	0.9994	65.6462	3753	0.9937	59.4686	5415	0.9986	83.2047	3770	0.9866	58.5818	4546	0.9991	69.7927	3725	0.9683	57.7378	3316	0.9923	50.5325	5133	0.9994	81.1556	2861	0.9857	44.7671
NM_001006370.1	2379	3817	0.976	89.9871	6230	0.9811	139.293	4981	0.9802	114.663	5067	0.9584	118.425	7439	0.9794	166.797	5114	0.9828	121.582	4564	0.9819	102.685	4643	0.9802	109.083	4231	0.995	98.8311	5909	0.9786	133.846	4560	0.9802	104.455	5377	0.9769	121.692	5175	0.9933	118.246	5188	0.9651	116.546	4004	0.9685	93.3217	4446	0.987	102.554
NM_204136.2	2499	3809	0.9908	85.4865	7504	0.986	159.721	5036	0.9876	110.363	4926	0.9836	109.601	3322	0.958	70.9089	2385	0.9696	53.9792	5213	0.99	111.655	3436	0.9568	76.8494	2608	0.9524	57.9944	2697	0.954	58.1567	8841	0.994	192.793	2443	0.9676	52.6349	2823	0.9836	61.4065	3191	0.9588	68.2422	3713	0.9636	82.3838	2688	0.9488	59.0255
XM_003643367.2	1414	3807	0.8932	151.003	3818	0.9293	143.622	3491	0.9364	135.208	3337	0.9293	131.218	3055	0.9279	115.247	2975	0.8996	118.999	3992	0.9364	151.112	3961	0.8932	156.57	4144	0.8932	162.86	3429	0.9364	130.678	3912	0.8932	150.767	4089	0.93	155.698	3926	0.9385	150.928	4150	0.9378	156.852	3344	0.9307	131.129	4625	0.9314	179.489
NM_204188.2	3153	3806	0.9121	67.7014	3730	0.9236	62.9245	3218	0.9217	55.8939	3132	0.9229	55.2312	4000	0.9258	67.6712	2983	0.9239	53.5099	3435	0.9232	58.3122	3422	0.9226	60.661	3546	0.921	62.4971	3614	0.9274	61.766	3579	0.9264	61.8578	3136	0.9264	53.5511	3387	0.9229	58.393	2993	0.9217	50.7312	4216	0.9318	74.1412	3380	0.9207	58.826
NM_001030824.1	4867	3804	0.9803	43.8361	3550	0.9871	38.7974	3171	0.9807	35.681	3349	0.9817	38.2596	2992	0.9686	32.792	3148	0.9776	36.5829	3734	0.9716	41.0648	2990	0.9663	34.3371	2788	0.9688	31.8329	2630	0.9608	29.1192	3657	0.9801	40.9468	3398	0.9743	37.5905	2938	0.9799	32.8141	2846	0.9566	31.2511	3158	0.9679	35.9777	4196	0.986	47.3098
NM_001012884.2	3832	3798	0.9648	55.5881	4210	0.9697	58.4375	4307	0.9739	61.5533	3818	0.9567	55.3984	4028	0.9695	56.0701	4003	0.9549	59.0833	3824	0.9535	53.4133	3230	0.9695	47.1119	4044	0.9533	58.645	3792	0.9823	53.3247	3730	0.9421	53.0445	4441	0.9674	62.3981	3835	0.9825	54.4013	4429	0.9559	61.7693	4109	0.9783	59.4557	4637	0.9413	66.4031
XM_420945.4	6622	3787	0.9784	32.0744	4605	0.9878	36.9893	3862	0.9642	31.9393	4936	0.9885	41.445	5520	0.9841	44.4649	4096	0.9885	34.9845	3867	0.9817	31.2566	3707	0.9773	31.2887	3443	0.9855	28.893	3952	0.9689	32.1598	3445	0.982	28.3502	4424	0.9742	35.9701	4390	0.989	36.0367	4448	0.9857	35.8978	3853	0.9798	32.2621	4477	0.9906	37.1001
NM_204297.1	6597	3785	0.9824	32.179	6752	0.9933	54.4404	4895	0.9895	40.6358	5456	0.9864	45.9848	7375	0.9886	59.6325	4755	0.9862	40.767	5775	0.9876	46.8557	4909	0.9845	41.5911	4408	0.9865	37.1313	6349	0.9885	51.8614	4438	0.9897	36.6604	5478	0.9824	44.7087	5452	0.9911	44.924	4831	0.9898	39.1366	4527	0.9944	38.0493	3004	0.9906	24.9879
NM_001030577.1	701	3774	0.9686	301.951	5085	0.9615	385.841	4495	0.9757	351.167	4298	0.9658	340.906	3975	0.9472	302.473	3808	0.9757	307.244	4672	0.9586	356.732	3942	0.9686	314.306	3749	0.9601	297.196	5538	0.9815	425.716	3880	0.9615	301.627	4145	0.9486	318.363	5562	0.9857	431.303	5258	0.9187	400.862	3801	0.9258	300.651	4767	0.9629	373.168
NM_001004388.2	1688	3770	0.9959	125.263	4988	0.9941	157.177	4803	0.9899	155.827	4598	0.9917	151.455	5918	0.9929	187.012	4873	0.997	163.278	4687	0.9941	148.621	4588	0.9947	151.916	4600	0.997	151.436	4867	0.9923	155.373	4624	0.997	149.28	5241	0.9994	167.17	4632	0.9964	149.165	5208	0.997	164.889	4604	0.9994	151.233	4143	0.9929	134.685
NM_001031384.1	3620	3760	0.9776	58.2548	3402	0.9771	49.9874	3257	0.9942	49.2733	3348	0.9782	51.4237	3301	0.9931	48.6412	3387	0.9931	52.9189	2989	0.9768	44.1951	3611	0.9906	55.7535	3186	0.9801	48.9083	3230	0.9801	48.0816	3303	0.9961	49.7229	3541	0.9939	52.6664	2762	0.9934	41.4748	3021	0.9931	44.6	3336	0.9942	51.0976	3004	0.9939	45.5374
XM_414470.4	1839	3755	0.9608	114.52	3923	0.9483	113.468	3679	0.988	109.56	3431	0.9853	103.735	3168	0.9636	91.8906	3534	0.9924	108.69	3942	0.9929	114.734	3431	0.9967	104.278	3575	0.9897	108.029	4014	0.9864	117.62	3703	0.9396	109.731	3740	0.9908	109.498	3702	0.988	109.427	4185	0.9772	121.62	4508	0.9973	135.921	3882	0.9989	115.838
XM_001235378.3	3094	3753	0.9732	68.0316	4132	0.9955	71.0355	3493	0.9987	61.8273	4004	0.9929	71.9549	3389	0.9935	58.4277	3819	0.9971	69.8126	4420	0.9877	76.4643	4052	0.9913	73.1986	3704	0.9806	66.5267	3383	0.9948	58.9206	3893	0.9952	68.5679	3907	0.9981	67.9891	3850	0.9939	67.641	3816	0.9961	65.9144	3280	0.9897	58.781	3260	0.9935	57.8195
NM_205365.1	1725	3748	0.9635	121.861	3774	0.9699	116.372	3590	0.9687	113.974	4502	0.9623	145.112	2195	0.9594	67.8755	3165	0.9664	103.774	4246	0.9664	131.749	4440	0.967	143.862	6373	0.9675	205.305	3163	0.9641	98.8088	4499	0.9646	142.129	4341	0.9641	135.493	5543	0.9623	174.673	6341	0.9641	196.454	4480	0.9704	144.003	6521	0.9646	207.444
NM_001006203.1	1017	3747	0.9843	206.641	4510	0.9803	235.88	3654	0.9823	196.766	4059	0.9961	221.914	4102	0.9853	215.15	3488	0.9803	193.981	4224	0.9843	222.31	4003	0.9843	219.998	3765	0.9853	205.726	3987	0.9784	211.257	3592	0.9843	192.474	3746	0.9853	198.318	3943	0.9843	210.754	3106	0.9803	163.22	3000	0.9843	163.562	3356	0.9803	181.083
NM_001006186.1	2015	3747	0.9782	104.294	4645	0.9945	122.616	3687	0.9663	100.208	3885	0.9901	107.202	4665	0.9846	123.494	3424	0.9856	96.1088	4106	0.9886	109.069	3889	0.9826	107.874	3638	0.9975	100.33	4332	0.9772	115.851	3952	0.997	106.881	4116	0.9911	109.981	4310	0.9926	116.271	4036	0.994	107.046	3354	0.9891	92.2935	3973	0.9891	108.198
NM_001031210.1	2612	3747	0.9962	80.4569	3230	0.9969	65.7756	3500	0.9839	73.3833	3291	0.9966	70.0553	2898	0.9969	59.1824	3370	0.9874	72.9728	3500	0.9973	71.7219	3820	0.9962	81.7417	3968	0.9866	84.4196	3877	0.9962	79.9849	3613	0.9939	75.3792	3402	0.9966	70.1257	3042	0.995	63.3075	3957	0.9962	80.9628	3635	0.9797	77.1639	3804	0.992	79.9179
NM_205349.1	1661	3746	0.994	126.488	3586	0.9964	114.835	3614	0.997	119.157	3193	0.9952	106.885	3678	0.997	118.116	2916	0.994	99.2939	3126	0.9843	100.734	3134	0.9958	105.459	3651	0.9922	122.148	3566	0.994	115.69	4018	0.9976	131.825	3194	0.9886	103.534	3268	0.997	106.95	3035	0.9964	97.6521	3601	0.9928	120.209	3590	0.9964	118.605
NM_001001897.1	2145	3742	0.9664	97.8429	4696	0.9772	116.449	4529	0.9697	115.632	4189	0.9664	108.585	4445	0.9674	110.538	3999	0.9711	105.446	4199	0.9664	104.779	3805	0.9744	99.1473	4093	0.9706	106.038	3986	0.9692	100.137	4033	0.9744	102.461	4891	0.9674	122.768	4517	0.9669	114.47	4806	0.9716	119.743	3961	0.966	102.391	4253	0.9823	108.804
NM_001168004.1	3301	3737	0.9746	63.4937	3512	0.9988	56.5906	3186	0.9743	52.857	2900	0.9706	48.8471	2584	0.9679	41.7556	2824	0.9752	48.3864	3407	0.973	55.2438	3045	0.9733	51.5579	4400	0.9979	74.0717	3166	0.983	51.6834	3945	0.9752	65.1266	3362	0.9679	54.8363	2925	0.9724	48.167	3105	0.9718	50.27	3163	0.9833	53.1296	3689	0.9952	61.3253
NM_001001783.1	556	3737	0.9982	376.965	3080	0.9874	294.653	2568	0.9982	252.943	2799	0.9982	279.908	3512	0.9874	336.936	2845	0.982	289.409	3798	0.9982	365.626	2649	0.9982	266.294	3060	0.9874	305.838	3401	0.9874	329.623	2519	0.991	246.894	2344	0.9982	226.986	3073	0.9982	300.44	2776	0.9856	266.831	3527	0.991	351.734	3049	0.9964	300.926
XM_424161.4	5619	3733	0.9875	37.2608	3925	0.968	37.1549	3620	0.9956	35.2819	3544	0.9842	35.0688	4182	0.9868	39.7002	4032	0.9964	40.585	3076	0.9879	29.3011	4023	0.9842	40.017	3539	0.9918	34.9999	3651	0.9543	35.0137	3483	0.969	33.7793	3929	0.9979	37.6478	2906	0.9888	28.1129	4043	0.9927	38.4536	3501	0.9762	34.5475	3745	0.9879	36.5738
NM_001079760.1	2456	3732	0.9743	85.2248	3952	0.9792	85.5901	3507	0.9796	78.2005	3730	0.9739	84.4436	4326	0.9638	93.9563	3170	0.9711	73.0021	4022	0.9788	87.6538	3705	0.9735	84.3166	3447	0.9711	77.9934	3859	0.9882	84.6704	3431	0.9743	76.1288	3738	0.9796	81.9459	4359	0.9792	96.4779	3834	0.9963	83.4288	3301	0.98	74.5247	3412	0.978	76.2355
NM_001012556.1	2641	3728	0.9799	79.1699	5026	0.9894	101.225	4832	0.9318	100.198	4053	0.989	85.3286	5149	0.9799	103.997	4451	0.9765	95.3221	4095	0.9754	82.9932	4663	0.9871	98.6848	4558	0.9909	95.9071	4639	0.9947	94.6545	4556	0.933	94.0096	5130	0.9879	104.584	4361	0.9939	89.7609	5123	0.9875	103.669	4365	0.9886	91.6429	4581	0.9875	95.185
NM_001012855.2	4218	3721	0.9547	49.4773	5495	0.9196	69.2941	3899	0.9599	50.6231	5331	0.9597	70.273	6850	0.9206	86.6267	4857	0.9412	65.1278	4305	0.9452	54.629	3984	0.9218	52.7918	2981	0.9163	39.2736	5972	0.9151	76.2954	3137	0.9476	40.5289	4122	0.8969	52.616	3801	0.954	48.9847	3763	0.9208	47.6782	3893	0.917	51.1754	1621	0.95	21.0889
XM_003641079.2	8846	3719	0.9794	23.5794	4286	0.986	25.7715	4169	0.9711	25.8099	4176	0.9782	26.2482	4190	0.9821	25.2659	3711	0.9676	23.7273	3543	0.9743	21.4378	3731	0.9782	23.5739	3840	0.9809	24.1229	3430	0.9657	20.8945	3891	0.9797	23.9702	4047	0.978	24.6322	4161	0.9861	25.5694	3950	0.9873	23.864	3934	0.98	24.6587	3670	0.9828	22.7665
NM_205055.1	2277	3718	0.8814	91.5797	3999	0.8924	93.4165	4125	0.9029	99.2118	3327	0.888	81.2412	4238	0.8964	99.2809	3850	0.8845	95.6318	3749	0.8893	88.1271	3411	0.9007	83.7283	3919	0.8994	95.6439	4009	0.8999	94.8764	3704	0.892	88.6471	4528	0.8924	107.068	4091	0.8964	97.6643	4920	0.892	115.477	4645	0.9016	113.111	4279	0.8718	103.123
NM_204230.1	1854	3717	0.8042	112.444	2695	0.7627	77.3186	2817	0.822	83.2107	2936	0.8112	88.0507	2325	0.7772	66.893	2856	0.8096	87.1271	3577	0.9153	103.268	3383	0.8069	101.987	3654	0.8263	109.523	3026	0.8166	87.9518	3604	0.7891	105.933	3220	0.7837	93.5109	3058	0.8193	89.6597	3499	0.7988	100.862	3187	0.8619	95.3137	3865	0.8026	114.397
NM_204103.1	2637	3715	0.9822	79.0135	5581	0.981	112.574	4457	0.9754	92.5624	4793	0.9807	101.061	7563	0.9818	152.986	6062	0.9958	130.02	4463	0.9985	90.5886	3626	0.9799	76.8548	3441	0.9803	72.5136	5805	0.9716	118.625	3494	0.9863	72.2054	4049	0.9776	82.6711	3857	0.978	79.5076	3193	0.9735	64.7115	4270	0.9712	89.7844	2241	0.9769	46.6346
XM_001234034.3	7113	3708	0.9882	29.2375	3033	0.982	22.6806	3731	0.9831	28.726	2710	0.9843	21.1838	3497	0.9611	26.2247	2998	0.9844	23.8387	3166	0.9783	23.824	3212	0.9933	25.2392	3489	0.9838	27.258	3274	0.9931	24.8034	3315	0.9781	25.3973	3658	0.9895	27.689	3328	0.9848	25.4331	3080	0.9764	23.1414	4270	0.9965	33.2857	3663	0.9938	28.2593
NM_001012808.1	2711	3706	0.9937	76.6706	4562	0.9959	89.5078	4864	0.9934	98.2576	4120	0.9934	84.4995	3634	0.9805	71.5028	3847	0.9849	80.2596	4272	0.9871	84.3448	3947	0.9967	81.375	4698	0.9948	96.3005	4237	0.9993	84.2198	4488	0.9919	90.2153	5056	0.9945	100.414	4453	0.997	89.2879	5179	0.9827	102.096	4182	0.9875	85.5338	5470	0.9941	110.722
NM_001199408.1	4705	3702	0.9845	44.1296	3668	0.9722	41.4672	3813	0.9832	44.3823	3350	0.9751	39.5887	3435	0.9894	38.9435	3323	0.9804	39.9462	3701	0.9698	42.1033	3418	0.9947	40.6037	3987	0.9926	47.0903	3670	0.9983	42.0331	4100	0.9889	47.4877	3711	0.9938	42.4666	3789	0.9921	43.7758	3767	0.9756	42.7886	3476	0.9758	40.9641	4053	0.9919	47.2709
XM_003643497.2	1879	3701	0.95	110.47	3067	0.9409	86.8205	4180	0.9356	121.829	3445	0.9361	101.941	3098	0.9404	87.9473	4234	0.9372	127.447	3257	0.9383	92.7786	3874	0.9409	115.235	4235	0.9345	125.248	3709	0.9303	106.369	3740	0.9234	108.468	3774	0.9308	108.141	3151	0.9329	91.1572	4259	0.9345	121.136	4496	0.9266	132.673	4077	0.9345	119.067
XM_001233647.3	9290	3700	0.9756	22.3377	4740	0.9616	27.1392	4165	0.9763	24.5528	3894	0.9747	23.3059	4334	0.9727	24.8852	3600	0.9418	21.9175	4486	0.9842	25.8464	4052	0.9751	24.3785	4026	0.9713	24.0826	4388	0.972	25.4528	4070	0.9765	23.8746	4625	0.9745	26.8048	4599	0.982	26.9102	4429	0.9612	25.479	3489	0.9736	20.8242	4646	0.9484	27.4435
XM_416717.4	815	3694	0.8982	254.21	3538	0.8822	230.906	4828	0.892	324.423	3907	0.8859	266.546	3391	0.8859	221.941	4655	0.9423	323.048	4007	0.9583	263.159	4108	0.9423	281.726	4191	0.8699	285.762	4559	0.8761	301.438	4650	0.9399	310.923	4614	0.9252	304.815	4535	0.9387	302.475	6437	0.9558	422.103	3896	0.8675	265.06	5900	0.8748	397.257
NM_206878.1	1953	3694	0.9898	106.083	3909	0.9867	106.463	3044	0.9811	85.3581	3574	0.9867	101.751	3868	0.9877	105.646	3722	0.9872	107.79	3348	0.9898	91.7572	4073	0.9836	116.564	3946	0.9898	112.279	4360	0.9862	120.301	3534	0.9857	98.61	3383	0.9862	93.2644	3665	0.9867	102.01	3482	0.9826	95.2838	4508	0.9898	127.987	4307	0.9872	121.018
NM_001012769.1	4506	3691	0.9951	45.9415	4804	0.9814	56.7083	4747	0.9743	57.6939	5128	0.9809	63.2766	5760	0.9929	68.1866	4660	0.9809	58.4924	4760	0.9947	56.5422	5558	0.9765	68.9415	4410	0.9767	54.3867	4590	0.9947	54.8917	4838	0.9913	58.5102	4878	0.9842	58.2864	5564	0.9907	67.1221	4922	0.9822	58.3771	3931	0.9876	48.3721	4540	0.9849	55.2893
NM_001006311.1	2146	3682	0.9842	96.2292	4029	0.9832	99.8626	3998	0.9902	102.027	3668	0.9837	95.0355	3383	0.9944	84.0891	3594	0.9916	94.7225	3707	0.9911	92.4591	4148	0.9935	108.035	3562	0.9921	92.2379	3775	0.9925	94.7922	4599	0.9842	116.786	3490	0.9911	87.5613	3761	0.9828	95.2671	3936	0.9832	98.0207	3599	0.9828	92.9898	4713	0.9911	120.516
NM_001044637.1	4246	3680	0.9859	48.6094	5174	0.9901	64.8159	4601	0.983	59.3437	3971	0.9892	52.0004	5230	0.9866	65.7036	4529	0.9863	60.3291	4323	0.9847	54.4957	4325	0.9833	56.9324	4110	0.9854	53.7907	4173	0.9833	52.9607	4332	0.9861	55.5988	4656	0.9861	59.0404	4523	0.9889	57.905	4305	0.9915	54.1858	4080	0.9847	53.2799	5096	0.9861	65.8607
NM_001006475.1	800	3680	0.9712	257.995	2649	0.9738	176.127	3446	0.9725	235.9	2779	0.9688	193.146	2549	0.9688	169.96	2373	0.9775	167.769	2734	0.97	182.922	3328	0.9925	232.513	3116	0.9688	216.447	3384	0.97	227.943	3061	0.97	208.512	3060	0.9663	205.943	3256	0.9712	221.24	3449	0.9725	230.407	4139	0.9712	286.872	5234	0.97	359.021
NM_205341.3	952	3671	0.9947	216.272	4025	0.9895	224.887	4682	0.9968	269.337	4735	0.9968	276.547	4414	0.9968	247.322	4004	0.9758	237.882	4330	0.9947	243.449	3767	0.9905	221.163	4143	0.9706	241.837	4706	0.9968	266.379	5115	0.9968	292.796	4841	0.9968	273.788	4682	0.9968	267.34	4346	0.9769	243.975	3889	0.9958	226.508	4168	0.9926	240.252
NM_001006418.1	3254	3670	0.9948	63.2559	6278	0.9917	102.622	4788	0.9782	80.5821	5016	0.976	85.709	6236	0.9788	102.225	4190	0.9754	72.8284	5109	0.9929	84.0379	4356	0.9862	74.821	3587	0.977	61.2574	6133	0.9886	101.564	4659	0.9856	78.0247	5301	0.9813	87.7115	5507	0.9896	91.9956	4971	0.9889	81.6429	4687	0.9883	79.8657	4131	0.9843	69.665
NM_001030626.1	4320	3657	0.9889	47.4782	3570	0.984	43.9561	2972	0.9896	37.6762	3723	0.99	47.9177	2902	0.9875	35.8328	3114	0.9919	40.7699	3555	0.9889	44.0466	3456	0.9905	44.714	3297	0.985	42.4112	3480	0.9912	43.4091	3739	0.9875	47.1659	3477	0.9926	43.3348	3614	0.9905	45.4751	3166	0.9926	39.1669	2830	0.9903	36.3233	3406	0.9903	43.2651
XM_001233700.3	4468	3657	0.9197	45.9055	3077	0.9208	36.6311	3835	0.9208	47.0061	2630	0.9194	32.7287	2333	0.9147	27.8528	2676	0.9212	33.8749	3533	0.9203	42.3241	3494	0.9228	43.7082	3952	0.9226	49.1529	2217	0.9203	26.7386	3948	0.9194	48.1527	3952	0.9214	47.6234	3032	0.9132	36.888	3501	0.9185	41.8766	2952	0.9212	36.6342	4666	0.9179	57.3071
NM_204742.1	2739	3655	0.8839	74.8425	3901	0.8854	75.7564	3788	0.9	75.7391	3896	0.8587	79.0885	3619	0.9149	70.4797	3744	0.8901	77.3123	3579	0.8839	69.9401	3477	0.8638	70.9522	4082	0.8949	82.8182	3716	0.877	73.1087	3437	0.9076	68.3824	3978	0.881	78.1968	3697	0.9	73.3714	3475	0.8616	67.804	3638	0.8967	73.6468	4398	0.8624	88.113
NM_205402.1	1400	3650	0.9879	146.224	4452	0.9879	169.146	3372	0.9871	131.905	3979	0.9879	158.027	4869	0.9879	185.515	3986	0.9879	161.033	4117	0.9879	157.402	3397	0.9879	135.619	3087	0.9879	122.533	4624	0.9879	177.982	3494	0.9879	136.004	3969	0.9879	152.64	3951	0.9879	153.408	3136	0.985	119.713	3645	0.9871	144.362	3038	0.9871	119.079
NM_001012601.1	2837	3650	0.9877	72.1583	4558	0.9933	85.4575	4209	0.9908	81.2497	4492	0.9711	88.0373	3852	0.964	72.426	3836	0.9651	76.4758	4476	0.976	84.4477	4691	0.9838	92.4186	4468	0.9824	87.5183	4002	0.9915	76.0157	4822	0.9855	92.6242	5087	0.9774	96.5425	4799	0.9841	91.9519	5018	0.9901	94.5287	3763	0.9813	73.5458	5842	0.9915	113
NM_001199657.1	6817	3649	0.958	30.0216	3766	0.9479	29.3848	3222	0.9748	25.8842	3612	0.9557	29.4606	3413	0.9859	26.7061	3124	0.9393	25.9192	3736	0.9718	29.3339	3246	0.9591	26.6139	3409	0.9764	27.7894	3571	0.9718	28.2281	3942	0.9696	31.5123	3275	0.9732	25.8663	3801	0.9688	30.3092	3207	0.9561	25.1419	3728	0.9767	30.3225	3895	0.9698	31.3539
NM_204563.1	2390	3642	0.9741	85.4663	4256	0.9958	94.7194	4315	0.9628	98.8747	3844	0.9883	89.4277	3515	0.9916	78.4504	3596	0.977	85.0994	3658	0.9937	81.9224	4784	0.9686	111.879	3793	0.9946	88.1922	3794	0.9967	85.5431	4166	0.9774	94.9901	4399	0.9774	99.0997	3798	0.987	86.3826	4794	0.9962	107.199	2887	0.9611	66.978	4344	0.9883	99.7398
XM_417968.4	4702	3639	0.9913	43.4062	2847	0.9934	32.2062	3020	0.9915	35.1744	3415	0.9938	40.3826	2478	0.9904	28.1116	2576	0.9904	30.9862	3657	0.9919	41.6293	3118	0.9949	37.0635	3281	0.9894	38.7765	3249	0.9911	37.2351	3370	0.9932	39.0575	3429	0.9928	39.2646	3621	0.9787	41.8615	3378	0.987	38.3945	3266	0.9902	38.5138	3912	0.9881	45.6555
NM_001007967.1	348	3638	0.9971	586.322	4135	0.9828	632.021	3544	0.9914	557.721	3197	0.9885	510.799	4239	0.9914	649.758	3290	0.9971	534.714	4336	0.9914	666.909	3348	0.9856	537.724	3030	0.9828	483.847	4685	0.9971	725.464	3468	0.9971	543.071	3879	0.9914	600.146	3895	0.9971	608.412	4805	0.9885	737.915	3059	0.9856	487.398	4212	0.9914	664.18
NM_001012700.1	6891	3638	0.9624	29.6096	3835	0.9643	29.6018	3434	0.9637	27.291	3155	0.947	25.4568	3651	0.9634	28.2616	3377	0.9385	27.7175	3427	0.9732	26.6188	3620	0.9508	29.3616	3839	0.9801	30.9586	3921	0.9855	30.662	3983	0.9553	31.4981	3313	0.9601	25.8854	3273	0.9576	25.8186	3260	0.965	25.283	4412	0.9784	35.5007	3669	0.9658	29.2174
XM_421461.4	5223	3637	0.9822	39.0549	3698	0.9937	37.6602	3346	0.9904	35.0839	3048	0.9822	32.4475	3656	0.9845	37.3382	3404	0.9759	36.8616	3601	0.9874	36.9029	3416	0.9904	36.5554	3650	0.9854	38.8345	3216	0.982	33.1804	3926	0.9805	40.9626	3580	0.9952	36.9045	3764	0.9967	39.1741	3147	0.9759	32.201	3887	0.9801	41.2646	3183	0.9954	33.4421
XM_417993.4	936	3637	0.9818	217.932	3980	0.9882	226.174	3790	0.9872	221.751	3586	0.9861	213.02	2970	0.9882	169.258	3475	0.9882	209.983	4516	0.9882	258.247	3642	0.984	217.479	4163	0.9872	247.159	3948	0.9882	227.293	4029	0.9882	234.573	3888	0.9765	223.649	3986	0.9957	231.489	5071	0.9882	289.541	3612	0.9861	213.971	5436	0.9882	318.699
NM_204101.1	2814	3634	0.9812	72.4292	3652	0.9833	69.0306	3589	0.9819	69.8476	3627	0.9762	71.6655	4647	0.9954	88.0879	4182	0.9797	84.0552	3332	0.9851	63.3779	3751	0.9794	74.5035	3706	0.99	73.1857	3541	0.9837	67.809	3535	0.9947	68.4577	3795	0.9908	72.6113	3000	0.9833	57.9518	3009	0.995	57.1466	3999	0.9833	78.7971	3108	0.9954	60.6085
XM_421987.4	5119	3634	0.9594	39.8155	3754	0.9769	39.0072	3550	0.9777	37.9792	3106	0.9766	33.7367	3228	0.9695	33.6369	3196	0.9762	35.3123	3797	0.9721	39.702	3896	0.9691	42.539	3727	0.9799	40.4594	3700	0.9764	38.9495	4286	0.9768	45.6272	3939	0.9744	41.4302	3763	0.9783	39.9594	4242	0.9701	44.2872	3415	0.9764	36.9904	4488	0.9766	48.111
NM_205286.1	1901	3631	0.9837	107.126	3561	0.9905	99.638	3822	0.9821	110.106	3007	0.9926	87.9504	1793	0.9421	50.3113	2887	0.9837	85.8953	3442	0.9863	96.9138	3694	0.94	108.61	4515	0.9932	131.984	3333	0.97	94.4797	4186	0.99	119.998	3201	0.9663	90.6609	3390	0.9753	96.9364	4619	0.99	129.855	3725	0.9847	108.649	5717	0.9942	165.03
NM_001267553.1	3117	3631	0.9987	65.3344	2934	0.9974	50.0678	3053	0.9997	53.6404	2633	0.999	46.9678	3150	0.9981	53.9065	2426	0.9994	44.0209	3490	0.999	59.9302	2861	0.9994	51.302	3001	0.9987	53.5025	2630	0.9994	45.4678	3608	0.9981	63.0793	2654	0.9981	45.8438	3070	0.999	53.5391	2319	0.999	39.7609	3324	0.9997	59.1299	2843	0.9987	50.0515
XR_027101.3	2821	3630	0.966	72.1699	2559	0.9316	48.2506	2837	0.8593	55.0755	2481	0.9656	48.9001	1592	0.8582	30.1029	2579	0.9238	51.7074	3271	0.9649	62.0632	2825	0.933	55.9717	3413	0.933	67.2323	2428	0.9174	46.38	2904	0.9298	56.0984	2663	0.9156	50.8258	3360	0.8706	64.7449	2955	0.9121	55.9818	2384	0.8575	46.8583	3059	0.8628	59.505
NM_001012833.1	3536	3623	0.9228	57.4657	3653	0.9126	54.9506	3032	0.935	46.959	3046	0.9081	47.8965	2934	0.8894	44.2604	3125	0.9491	49.9853	3288	0.9262	49.771	3309	0.9219	52.3044	3820	0.9471	60.0338	2980	0.9293	45.414	3759	0.9047	57.9318	3440	0.9268	52.3796	3143	0.9191	48.3172	3094	0.9471	46.7628	3612	0.9234	56.6394	3583	0.9248	55.6047
NM_001030944.1	2924	3622	0.9497	69.4742	3401	0.9648	61.8678	3618	0.975	67.7631	3247	0.988	61.7435	2865	0.9802	52.2655	3503	0.9603	67.7591	3064	0.9675	56.0878	3335	0.9679	63.7488	3632	0.9908	69.0261	3186	0.9665	58.7156	3264	0.9364	60.8316	3608	0.9908	66.4363	3525	0.9826	65.5317	3447	0.9685	63.0023	3500	0.96	66.3703	3646	0.9904	68.4252
XM_003642212.2	4052	3621	0.9669	50.1201	3102	0.9605	40.72	2731	0.9672	36.9109	2673	0.9622	36.6789	2965	0.9556	39.0322	2463	0.9701	34.3795	3293	0.9677	43.499	2648	0.9608	36.526	3454	0.9617	47.3694	2737	0.962	36.3991	3246	0.9487	43.6552	3339	0.9672	44.3673	3223	0.9576	43.2375	2803	0.96	36.9697	2438	0.9645	33.3616	2735	0.965	37.0395
NM_204942.1	4638	3617	0.9931	43.7392	3779	0.995	43.3392	3711	0.9966	43.819	3815	0.9953	45.7352	4207	0.994	48.3849	3538	0.9914	43.1451	3921	0.9959	45.2505	3864	0.9922	46.565	3941	0.9933	47.2194	3926	0.9974	45.6147	3793	0.9927	44.5665	4165	0.9948	48.3504	3907	0.9955	45.7912	3587	0.9899	41.3326	3819	0.994	45.6564	3691	0.9978	43.6707
NM_001252329.1	3511	3617	0.9926	57.7791	3310	0.9561	50.1455	3673	0.9897	57.2918	3821	0.99	60.5108	3588	0.9926	54.5116	3514	0.9883	56.6077	3550	0.9946	54.1196	3157	0.9932	50.2571	3630	0.9915	57.4541	3597	0.9926	55.2071	4056	0.9812	62.9541	3520	0.9798	53.9794	3666	0.9929	56.7585	3529	0.9502	53.7172	3483	0.9781	55.0055	4384	0.9883	68.5199
XR_214326.1	223	3616	0.9955	909.445	2944	0.9776	702.212	3218	0.9776	790.284	3117	0.9776	777.174	4090	0.9776	978.332	3650	0.9776	925.748	3027	0.9776	726.548	2336	0.9776	585.493	3003	0.9776	748.334	3925	0.9776	948.463	2628	0.9776	642.21	2871	0.9776	693.178	3191	0.9776	777.842	4042	0.9776	968.688	5126	0.9776	1274.55	3802	0.9776	935.587
XM_004946256.1	5602	3613	0.9875	36.1724	3889	0.9888	36.9258	3248	0.9848	31.7523	3498	0.9886	34.7187	4114	0.9873	39.1732	3793	0.9839	38.2952	3301	0.9682	31.5398	3892	0.9866	38.8314	3357	0.978	33.3007	3777	0.9802	36.332	3956	0.9846	38.4831	3517	0.9834	33.8022	3065	0.9848	29.7411	3207	0.9563	30.5948	3140	0.9713	31.0792	3095	0.9829	30.3176
XM_001232051.3	2626	3609	0.96	77.0806	3467	0.9539	70.2254	3628	0.9585	75.6615	3559	0.9577	75.3563	3078	0.9547	62.5232	3273	0.9573	70.4946	3566	0.9688	72.6848	3573	0.9554	76.0487	3813	0.9554	80.6895	3596	0.9551	73.7922	3707	0.9657	76.928	3590	0.9585	73.6065	3531	0.9547	73.0924	4001	0.9558	81.4266	3638	0.9692	76.8159	4881	0.9585	101.998
NM_001031421.1	4770	3606	0.9987	42.3994	3501	0.9992	39.0399	3526	0.9927	40.4824	2942	0.9975	34.2934	2386	0.9914	26.6821	2824	0.9855	33.485	3489	0.9866	39.1507	3891	0.9966	45.5928	3990	0.9969	46.4836	3289	0.9969	37.1562	4439	0.9992	50.7135	2888	0.9927	32.5983	3472	0.992	39.5668	4052	0.9992	45.3987	3352	0.983	38.9645	5230	0.999	60.1672
XM_414904.4	9692	3603	0.9813	20.8499	3474	0.9796	19.0656	3948	0.9768	22.3083	3387	0.9732	19.4307	2811	0.9623	15.4709	3267	0.9778	19.0652	3426	0.9788	18.9204	3197	0.9806	18.4367	4014	0.9822	23.0149	3660	0.9845	20.3495	3494	0.9777	19.6456	3587	0.9718	19.9266	3189	0.9892	17.8859	3543	0.9822	19.5367	3947	0.9809	22.5807	2694	0.9719	15.2532
NM_001012522.1	5908	3601	0.9958	34.185	5869	0.9924	52.8395	4456	0.9919	41.3054	4894	0.9959	46.0585	5210	0.9949	47.0397	5005	0.9983	47.9146	4516	0.9958	40.9138	4497	0.991	42.5438	3709	0.9961	34.8868	5486	0.9914	50.0381	4038	0.9927	37.2463	5160	0.999	47.0246	4014	0.9887	36.9323	3853	0.9919	34.8539	3837	0.9929	36.0109	2987	0.9954	27.7442
XM_003643400.2	543	3599	0.9374	371.736	2393	0.9945	234.411	2171	0.9908	218.959	2345	0.9871	240.121	1673	0.9521	164.348	2011	0.9926	209.468	2859	0.9816	281.82	2870	0.989	295.417	3361	0.9926	343.965	2769	0.9945	274.795	3592	0.9853	360.49	2352	0.9926	233.214	2219	0.9558	222.14	2249	0.9871	221.351	2643	0.9926	269.886	3426	0.9926	346.23
XM_414249.4	2361	3597	0.8488	85.4471	3570	0.8937	80.428	4389	0.9017	101.806	3484	0.8979	82.0481	2984	0.8907	67.4172	3369	0.9322	80.7067	5807	0.9318	131.648	3928	0.8856	92.9884	3843	0.9521	90.4523	4343	0.9085	99.1241	4408	0.9026	101.743	5024	0.9327	114.57	4555	0.859	104.873	4964	0.9132	112.364	3933	0.8861	92.3658	7022	0.95	163.208
XM_418209.4	5705	3593	0.9886	35.3227	3067	0.9856	28.5952	3175	0.99	30.4783	2917	0.9848	28.4294	2779	0.989	25.9837	2740	0.9856	27.1644	3507	0.9872	32.9031	3386	0.9839	33.173	3728	0.99	36.3133	3590	0.9897	33.9097	3657	0.9888	34.9322	3084	0.99	29.1055	3430	0.9904	32.6819	3191	0.9872	29.8926	3596	0.99	34.95	4246	0.99	40.8414
XM_003641575.2	10452	3592	0.9651	19.2748	5027	0.982	25.5826	4001	0.9783	20.9639	4548	0.9854	24.194	5098	0.985	26.0177	3471	0.9654	18.7828	4052	0.9723	20.7504	4330	0.9797	23.1548	4120	0.9849	21.905	4107	0.984	21.1744	4646	0.9723	24.2235	4092	0.9871	21.0791	4506	0.9788	23.4348	3917	0.986	20.0284	3589	0.9865	19.0396	4865	0.9842	25.5423
NM_205285.1	2157	3588	0.9272	93.2943	3388	0.93	83.5465	2860	0.9142	72.6136	2689	0.9606	69.315	1856	0.8911	45.8982	2762	0.9254	72.4233	3119	0.9703	77.3966	3974	0.9305	102.975	4723	0.9281	121.678	3355	0.9268	83.8162	4647	0.93	117.403	2721	0.9142	67.9195	3218	0.8985	81.0971	3680	0.9291	91.178	3953	0.9286	101.615	4896	0.9291	124.557
NM_001031298.1	1767	3587	0.9689	113.854	2748	0.9904	82.7209	2941	0.9791	91.1508	3263	0.9423	102.676	2980	0.9672	89.9596	3254	0.9762	104.156	3497	0.9774	105.929	2848	0.9553	90.0859	2990	0.944	94.0329	3630	0.9757	110.702	3229	0.9791	99.5837	3567	0.9887	108.688	3065	0.9779	94.2895	3201	0.9779	96.8148	3150	0.97	98.8455	2910	0.9445	90.3718
NM_001006286.1	1640	3582	0.9677	122.5	4652	0.9671	150.88	4655	0.9445	155.445	3717	0.9652	126.019	4043	0.9378	131.501	3635	0.9445	125.362	3941	0.9726	128.623	3744	0.95	127.598	3881	0.9488	131.506	4236	0.9567	139.187	4206	0.9756	139.76	4367	0.9872	143.369	3824	0.9409	126.749	3754	0.9506	122.333	3436	0.989	116.17	4097	0.9683	137.088
NM_001031538.1	1229	3581	0.9064	163.42	5218	0.9105	225.833	4017	0.9064	179	4216	0.9097	190.737	6098	0.9089	264.669	3449	0.9048	158.725	4245	0.9113	184.877	3615	0.9056	164.403	3533	0.9072	159.749	3805	0.9097	166.835	4653	0.9235	206.318	3768	0.9032	165.073	4913	0.9097	217.302	4399	0.9097	191.291	3347	0.9113	151.003	3339	0.9113	149.088
NM_001198657.1	518	3579	0.8726	387.512	3376	0.9556	346.663	3073	0.8649	324.889	3622	0.8745	388.781	2768	0.8687	285.039	3073	0.8649	335.535	3699	0.9402	382.218	4605	0.9015	496.882	3879	0.8687	416.136	3888	0.8977	404.466	3526	0.9151	370.945	3451	0.8649	358.7	3617	0.8784	379.567	3982	0.8803	410.832	2492	0.8571	266.748	4181	0.8822	442.922
NM_001012945.1	2602	3579	0.9162	77.1449	4345	0.9251	88.8214	3376	0.8847	71.0554	3375	0.9531	72.1195	4197	0.9224	86.0398	4016	0.8924	87.2953	4589	0.9081	94.399	3889	0.907	83.538	4279	0.9024	91.3861	4111	0.9166	85.1384	4219	0.8855	88.3607	3371	0.9151	69.7538	5012	0.9243	104.706	4272	0.9585	87.7438	4620	0.9174	98.4505	4059	0.9066	85.6029
XM_426598.4	1516	3573	0.9617	132.186	4039	0.9215	141.713	3743	0.9274	135.214	3606	0.9228	132.255	4077	0.9255	143.453	3308	0.9261	123.416	3559	0.9208	125.657	3529	0.971	130.109	3386	0.9347	124.117	4484	0.9334	159.387	3607	0.9321	129.659	3417	0.9307	121.356	3589	0.9274	128.69	3813	0.9235	134.419	3314	0.9274	121.209	3294	0.9255	119.234
XM_415126.4	4595	3573	0.9841	43.6114	3579	0.9928	41.4297	3396	0.9959	40.4748	3327	0.9893	40.2581	2398	0.9665	27.8376	2920	0.985	35.942	3976	0.9663	46.3146	4124	0.985	50.1634	4840	0.9793	58.5336	3366	0.9863	39.4743	4803	0.9743	56.9618	3018	0.9928	35.3631	4462	0.9878	52.7854	4326	0.9839	50.3145	2680	0.9789	32.3394	4099	0.9878	48.9519
NM_204249.1	1071	3565	0.8777	186.691	3461	0.8768	171.889	3339	0.8693	170.738	3463	0.8721	179.783	3516	0.8758	175.116	3605	0.8749	190.38	3495	0.8693	174.668	2894	0.8758	151.03	3961	0.8786	205.523	3700	0.8702	186.165	3237	0.8702	164.706	3552	0.8786	178.566	3096	0.8768	157.138	3300	0.8749	164.671	4414	0.8711	228.521	3951	0.8711	202.439
NM_001031432.2	4324	3563	0.9628	46.215	5701	0.9792	70.1295	4586	0.9658	58.0832	3998	0.9732	51.4095	5251	0.9725	64.7775	4259	0.9625	55.7091	4341	0.9669	53.7355	4047	0.9598	52.312	3632	0.9438	46.6772	5146	0.9935	64.1312	4358	0.984	54.9235	4632	0.997	57.6765	4546	0.9722	57.1496	4125	0.9704	50.9836	3799	0.9688	48.7154	3599	0.9739	45.6744
XM_001235392.3	2936	3562	0.9721	68.0441	3813	0.9717	69.079	4441	0.9714	82.8375	3894	0.9728	73.7439	3793	0.9724	68.9119	3644	0.9731	70.1983	4330	0.9946	78.9385	3867	0.9738	73.6159	4168	0.9857	78.889	3921	0.984	71.9658	4474	0.9755	83.0418	4352	0.9881	79.8085	4017	0.9731	74.373	3945	0.9707	71.8097	3796	0.9734	71.6891	3614	0.9877	67.5474
XM_423806.4	2301	3557	0.9878	86.7002	2691	0.9731	62.206	3173	0.9874	75.5189	2866	0.9865	69.2542	2876	0.9844	66.6715	2835	0.977	69.6853	2631	0.9891	61.2014	3051	0.9965	74.1104	3191	0.9926	77.0647	2728	0.9804	63.8871	2942	0.9822	69.6759	2771	0.987	64.839	2259	0.9917	53.3665	2692	0.9657	62.5246	2837	0.9857	68.3637	2685	0.99	64.0331
NM_001030961.1	3283	3551	0.9869	60.6642	3440	0.9942	55.7343	2829	0.9924	47.1916	3895	0.9921	65.9664	3348	0.9921	54.3979	2710	0.9939	46.6878	3177	0.9896	51.7968	3401	0.9909	57.9014	3243	0.9918	54.8935	4269	0.9918	70.0714	3373	0.9933	55.9889	3457	0.9939	56.695	3730	0.9927	61.76	3658	0.9918	59.5477	3991	0.9927	67.4053	2898	0.9933	48.44
NM_206959.1	2633	3548	0.9689	75.5763	2519	0.9491	50.8877	3072	0.9666	63.8958	3044	0.9681	64.2806	2130	0.9423	43.1515	4056	0.9419	87.1268	3618	0.9708	73.5486	3729	0.9723	79.158	3599	0.9548	75.9584	4020	0.9502	82.2736	3066	0.9624	63.4568	3086	0.9438	63.1046	2723	0.9673	56.2168	2929	0.9476	59.4512	4192	0.9776	88.2782	5814	0.9711	121.172
XM_425945.4	6349	3547	0.9394	31.3335	3601	0.9425	30.1684	3310	0.9564	28.5512	3206	0.966	28.0766	2791	0.9688	23.4489	3603	0.9414	32.0969	3259	0.9649	27.4749	3646	0.9672	32.097	3979	0.9814	34.8268	3107	0.9705	26.3707	3614	0.9649	31.0198	3844	0.9907	32.5983	3765	0.9745	32.2351	3378	0.9682	28.4346	3902	0.9677	34.0773	3854	0.9365	33.3106
NM_204738.1	3498	3536	0.9563	56.6951	5749	0.9831	87.4194	5245	0.9597	82.116	5005	0.9903	79.5556	5711	0.998	87.0883	4786	0.956	77.3851	4701	0.9814	71.9329	4365	0.9723	69.7458	4116	0.9903	65.3884	4571	0.978	70.4169	4272	0.9969	66.5531	5069	0.9737	78.0223	4477	0.9871	69.5724	4612	0.9591	70.4631	3897	0.9831	61.7723	4102	0.9657	64.3506
XM_003641438.2	11815	3526	0.9578	16.7379	4949	0.9814	22.2802	3049	0.9693	14.1327	3628	0.9711	17.0734	11300	0.9814	51.0167	5416	0.9762	25.9268	6128	0.9783	27.7614	5218	0.976	24.6845	4743	0.9829	22.3082	4133	0.9656	18.8502	4215	0.9588	19.4411	4525	0.976	20.6206	5131	0.9701	23.6068	4461	0.9805	20.1786	3824	0.9813	17.946	2192	0.9491	10.1808
NM_001030663.1	5966	3525	0.9801	33.1382	6610	0.9899	58.9323	3204	0.974	29.4111	5676	0.9772	52.8988	6397	0.9963	57.1954	4388	0.9888	41.5995	4124	0.9586	36.9992	4856	0.9574	45.4934	3551	0.9517	33.076	5121	0.9427	46.2548	3159	0.9574	28.8551	4317	0.9477	38.9597	3930	0.9586	35.8079	3219	0.9516	28.8357	4224	0.9599	39.2576	2061	0.97	18.9571
NM_001008682.1	4285	3519	0.9788	46.0597	3767	0.9699	46.7606	3892	0.9568	49.7421	3634	0.9757	47.1542	3704	0.9729	46.1092	3470	0.9825	45.8019	3575	0.9718	44.6562	3256	0.9732	42.4705	3678	0.9701	47.6986	3460	0.9827	43.5122	3546	0.9809	45.0967	3607	0.9783	45.3223	3429	0.9767	43.4997	3587	0.9736	44.7376	3640	0.9708	47.1014	3397	0.9844	43.5032
NM_001031105.2	2261	3518	0.9929	87.2666	3815	0.9903	89.7489	3042	0.9912	73.6819	4027	0.992	99.0302	3965	0.9934	93.5428	3419	0.9903	85.527	3519	0.9929	83.3059	3573	0.9929	88.3255	3375	0.9978	82.9504	3730	0.9938	88.8983	3147	0.9916	75.8495	3518	0.992	83.7744	3225	0.9916	77.5351	3360	0.9929	79.4202	3517	0.9929	86.2492	3183	0.9925	77.2525
NM_001006288.1	2297	3516	0.9874	85.8501	4385	0.9935	101.542	3431	0.9913	81.8016	3631	0.9956	87.8925	4319	0.9865	100.297	3399	0.9739	83.6941	4222	0.9943	98.3816	3701	0.9948	90.0558	3328	0.9917	80.5133	3712	0.9874	87.0828	3633	0.9952	86.1909	3387	0.993	79.3909	3986	0.9935	94.3291	3407	0.9904	79.269	3060	0.9935	73.8658	3400	0.9904	81.2259
NM_001011689.1	1916	3515	0.9838	102.892	1965	0.9833	54.5509	2772	0.9843	79.2319	2558	0.9807	74.2321	1235	0.9828	34.3826	2603	0.9833	76.8393	2519	0.9838	70.3703	2212	0.9817	64.5272	3325	0.9833	96.4364	2029	0.9807	57.0653	3320	0.9843	94.4277	2929	0.9828	82.3076	2889	0.9849	81.9637	2875	0.9823	80.1927	3742	0.9833	108.291	3533	0.9843	101.187
NM_001006405.1	1857	3514	0.9898	106.131	3480	0.9962	99.6787	3120	0.9908	92.0121	3335	0.9914	99.8551	3121	0.993	89.6498	2768	0.9925	84.3061	3720	0.9908	107.223	3479	0.9838	104.712	2961	0.9908	88.6077	3919	0.9903	113.723	3523	0.9903	103.385	3082	0.993	89.3587	3838	0.9882	112.347	3959	0.9962	113.937	3335	0.9898	99.5788	4365	0.9935	128.988
NM_001012913.1	4868	3513	0.9875	40.4744	5539	0.9875	60.5224	5093	0.9942	57.2961	5068	0.9803	57.8859	5984	0.9817	65.5705	4057	0.9725	47.1367	4993	0.984	54.8994	4722	0.9793	54.2162	5090	0.9811	58.1048	4158	0.9811	46.0277	4784	0.9957	53.5547	6158	0.9829	68.1091	4939	0.986	55.1516	5322	0.9827	58.4274	4596	0.9858	52.3495	5702	0.9881	64.2767
NM_001030919.1	4572	3513	0.9735	43.0948	3469	0.9906	40.3583	2746	0.9893	32.8925	2940	0.9748	35.7542	3200	0.9751	37.3346	2621	0.9755	32.4239	3429	0.9921	40.1438	3062	0.9937	37.4328	3287	0.9939	39.952	3196	0.9703	37.6692	3491	0.9742	41.6103	3002	0.9932	35.3525	3391	0.9735	40.3173	2792	0.96	32.6364	3122	0.9742	37.8625	2700	0.9724	32.4067
NM_001006139.1	3648	3499	0.9822	53.795	2660	0.9819	38.7848	2615	0.9805	39.2572	2596	0.9775	39.5673	1449	0.9929	21.1876	2438	0.9849	37.7993	3056	0.983	44.8389	3087	0.9912	47.2972	3438	0.9923	52.3716	3038	0.9942	44.8764	3522	0.9863	52.6128	2234	0.9726	32.9719	2547	0.9808	37.9528	3478	0.9811	50.9527	3468	0.9688	52.7117	4458	0.9967	67.0598
XM_419149.4	2074	3498	0.9643	94.594	3943	0.9662	101.124	3809	0.9566	100.578	3274	0.9624	87.7721	3110	0.9513	79.987	3592	0.9532	97.9562	2966	0.9744	76.5454	3116	0.9783	83.9735	3561	0.946	95.4132	3321	0.9667	86.287	3291	0.9354	86.4721	3453	0.9696	89.6405	2926	0.959	76.6893	2979	0.9812	76.7634	3662	0.9711	97.9023	4004	0.9585	105.941
XM_420475.4	3166	3497	0.952	61.9495	4644	0.9425	78.0219	4175	0.9463	72.2184	3491	0.9441	61.3092	4035	0.9514	67.983	3248	0.957	58.0243	3975	0.9378	67.2021	4200	0.9495	74.1467	4226	0.9567	74.176	3325	0.9498	56.5934	4323	0.9473	74.41	4792	0.9447	81.4933	3847	0.9529	66.0512	4439	0.9409	74.9319	3923	0.945	68.7053	5373	0.9482	93.1285
NM_001001767.2	2531	3495	0.9941	77.4476	4031	0.9968	84.7141	3468	0.9874	75.0394	3552	0.9885	78.031	2891	0.9866	60.9289	2930	0.9881	65.4757	4030	0.9862	85.2255	3687	0.987	81.4206	3723	0.9858	81.7421	3341	0.9897	71.1328	3755	0.9858	80.849	3933	0.9862	83.6658	3987	0.9858	85.6295	4308	0.987	90.9653	2922	0.9866	64.0134	3760	0.9874	81.5215
NM_001006358.1	1794	3495	0.9677	109.264	4299	0.9872	127.462	3595	0.9849	109.743	3772	0.9838	116.906	3401	0.9744	101.123	3302	0.9526	104.102	4352	0.9849	129.844	3449	0.966	107.454	3799	0.9849	117.677	4363	0.9632	131.053	3966	0.9654	120.472	3779	0.9571	113.415	4904	0.9638	148.593	5110	0.9827	152.227	4729	0.9849	146.16	5682	0.9755	173.802
XM_004945633.1	1591	3486	0.9975	122.888	3160	0.9987	105.646	3063	0.9987	105.434	3239	0.9931	113.195	3242	0.9937	108.695	3826	0.9912	136.013	2828	0.9981	95.1406	3861	0.9981	135.639	3686	0.9962	128.745	3454	0.9956	116.987	3806	0.9962	130.363	3072	0.9931	103.96	2868	0.9969	97.9892	3254	0.9975	109.305	3317	0.9975	115.6	2213	0.9975	76.3287
XM_003641823.2	4454	3486	0.9843	43.8965	4949	0.9767	59.102	3187	0.9823	39.1863	4575	0.9798	57.112	4388	0.9897	52.5514	4472	0.9888	56.7879	4222	0.9818	50.737	4413	0.9888	55.378	3878	0.9758	48.3841	5054	0.9798	61.1463	3188	0.978	39.0054	4493	0.9841	54.3128	4501	0.9767	54.9324	2970	0.9805	35.6368	3985	0.9881	49.6091	3434	0.9847	42.3084
XM_415235.4	5647	3479	0.9766	34.5533	3263	0.9982	30.7351	3422	0.9812	33.1867	3372	0.9878	33.2014	3377	0.9942	31.8993	3455	0.9936	34.6047	2887	0.9876	27.3644	3046	0.9791	30.1485	3202	0.9694	31.51	3256	0.9957	31.0708	3188	0.9777	30.765	3444	0.9904	32.8369	3091	0.9894	29.7544	3157	0.997	29.8778	3482	0.977	34.1896	2872	0.9888	27.9089
XM_003641310.2	2709	3478	0.9579	72.0068	3288	0.955	64.5592	3646	0.9546	73.7072	2938	0.9612	60.3017	3164	0.9494	62.301	3137	0.9587	65.4953	3903	0.9587	77.1163	3451	0.9601	71.2015	3374	0.9564	69.212	3647	0.9428	72.5458	4068	0.952	81.8331	3757	0.9601	74.6704	3582	0.9494	71.8763	4262	0.969	84.0808	3641	0.9568	74.5238	4184	0.9539	84.7538
XM_004936425.1	13774	3475	0.7839	14.1497	3465	0.7848	13.3807	3026	0.8024	12.0313	3664	0.7938	14.7905	3230	0.7682	12.5086	3354	0.7829	13.7723	3774	0.808	14.6656	3128	0.7892	12.6929	3442	0.7868	13.8866	3705	0.7715	14.4948	3123	0.8035	12.3557	3277	0.7874	12.8095	3781	0.7727	14.9216	3645	0.7643	14.1426	3341	0.7717	13.4493	3449	0.7674	13.7407
XM_422144.4	5525	3475	0.9535	35.2757	4313	0.9504	41.5224	4294	0.9386	42.563	3754	0.9576	37.7788	4202	0.9473	40.5687	3385	0.9249	34.6522	3903	0.9517	37.8114	3880	0.9526	39.2512	3244	0.9336	32.6282	3644	0.9662	35.5411	3694	0.9477	36.4352	4487	0.9779	43.726	4073	0.9394	40.073	4831	0.9732	46.7301	3930	0.9624	39.4406	4401	0.9526	43.7115
NM_001006237.1	2654	3475	0.9853	73.4356	3288	0.9928	65.8971	3280	0.9834	67.6823	3000	0.983	62.8502	2511	0.9842	50.4677	2502	0.9834	53.3201	3462	0.9721	69.8205	3167	0.9853	66.6961	4114	0.9721	86.1407	3551	0.9521	72.1	4014	0.977	82.4201	2984	0.9853	60.5361	3363	0.9766	68.8804	3176	0.9593	63.9546	3290	0.9676	68.735	4039	0.9793	83.5121
NM_001012903.2	2433	3474	0.9688	80.083	4953	0.9092	108.283	4130	0.9827	92.963	4693	0.984	107.249	4727	0.9745	103.636	4385	0.9836	101.937	4694	0.9733	103.266	3816	0.9166	87.6637	3680	0.9897	84.0525	4256	0.9856	94.2638	4300	0.954	96.3126	4319	0.9716	95.5779	4281	0.9918	95.6473	4153	0.9922	91.2247	4016	0.9827	91.5239	3339	0.9704	75.3097
NM_001006148.1	3211	3471	0.9851	60.6271	3466	0.9875	57.4147	3450	0.9872	58.8411	2633	0.9928	45.5929	2565	0.9847	42.6103	3289	0.986	57.9333	2737	0.9854	45.6238	3231	0.9869	56.2406	3102	0.9757	53.6842	3177	0.9857	53.3166	3114	0.9925	52.8488	3266	0.9869	54.7636	2701	0.9773	45.725	2988	0.9851	49.7316	2926	0.9872	50.5263	3404	0.9894	58.1736
XM_424699.3	3949	3469	0.9438	49.2686	5836	0.9423	78.6074	6006	0.963	83.2914	5382	0.9456	75.778	7957	0.9848	107.481	5165	0.9815	73.9755	4922	0.9754	66.7131	4778	0.9666	67.6258	3903	0.9656	54.9233	5148	0.9453	70.2485	4816	0.945	66.4594	4848	0.9676	66.0985	4718	0.9653	64.9442	4661	0.9668	63.0789	4277	0.9727	60.0531	4054	0.9656	56.3344
XM_001231887.3	3386	3467	0.9696	57.4275	4050	0.9796	63.6214	4651	0.9953	75.2249	3658	0.9728	60.068	4725	0.997	74.4359	5021	0.9973	83.8702	4191	0.9601	66.2503	4081	0.9764	67.3648	4424	0.9737	72.6061	3636	0.9917	57.8658	3636	0.9764	58.5186	4327	0.9826	68.8044	3582	0.9696	57.5053	4242	0.9858	66.9539	3609	0.9761	59.0994	3534	0.9911	57.2738
NM_001012822.1	3893	3464	0.9717	49.9052	3054	0.971	41.7273	2959	0.9574	41.6258	2971	0.9532	42.4331	2675	0.9586	36.6528	2950	0.9653	42.859	3003	0.9494	41.2884	2766	0.9561	39.712	3458	0.9874	49.3612	3180	0.9512	44.0178	3051	0.9463	42.7085	3249	0.9715	44.9347	3045	0.9384	42.5179	2993	0.9314	41.088	3714	0.972	52.8982	3105	0.9486	43.7677
NM_001031038.1	2737	3459	0.9642	70.8808	3942	0.9942	76.6085	3704	0.9901	74.1137	4015	0.9653	81.5638	5445	0.9795	106.118	4078	0.9967	84.2708	4431	0.9653	86.653	4056	0.9638	82.8279	3662	0.9638	74.3513	5292	0.9631	104.191	3425	0.9693	68.1934	3301	0.9627	64.9362	3861	0.9638	76.6822	3237	0.9668	63.2063	4131	0.9631	83.6881	2086	0.9682	41.8231
XM_004944600.1	7532	3449	0.9826	25.6824	1038	0.9193	7.33031	1297	0.9445	9.43044	3704	0.9648	27.3431	548	0.8696	3.88095	1871	0.9405	14.0497	1190	0.9035	8.45655	3222	0.9713	23.9094	3677	0.9793	27.1287	1996	0.9681	14.2802	1444	0.9569	10.4475	4826	0.9887	34.4979	3118	0.9741	22.5027	3090	0.9642	21.925	1155	0.9174	8.50266	4928	0.996	35.9035
NM_001006588.1	3221	3441	0.9547	59.9165	4042	0.9603	66.7484	3007	0.9606	51.1264	3509	0.9534	60.573	3098	0.959	51.3048	3179	0.9581	55.8219	3383	0.9742	56.2171	2955	0.9593	51.2767	3067	0.9603	52.9137	3339	0.9491	55.8613	3470	0.9568	58.7078	3118	0.9612	52.1197	3188	0.9596	53.8018	3000	0.9624	49.7763	3298	0.9596	56.7732	3023	0.9609	51.502
NM_001024832.1	3014	3437	0.992	63.9571	3276	0.993	57.8144	2999	0.9907	54.4923	3398	0.9983	62.6854	3188	0.9841	56.4213	3220	0.996	60.4251	3438	0.9894	61.0547	3312	0.995	61.4187	3238	0.997	59.7006	3413	0.9894	61.0209	3258	0.994	58.9067	3561	0.9947	63.6129	3304	0.9844	59.589	3462	0.9947	61.387	3558	0.998	65.4554	3115	0.9944	56.7142
NM_001012932.2	4550	3436	0.967	42.354	3388	0.9681	39.6066	2930	0.9659	35.2662	2869	0.9648	35.0595	2949	0.9662	34.5725	2987	0.9413	37.1303	2672	0.9613	31.4327	3072	0.9679	37.7366	3319	0.9582	40.536	3046	0.9662	36.0748	3113	0.9538	37.2842	2992	0.9657	35.4052	2534	0.9618	30.2736	2674	0.949	31.4082	3419	0.951	41.6649	2795	0.9609	33.7091
NM_001024827.1	2061	3428	0.9951	93.2858	4118	0.9976	106.278	3215	0.9971	85.429	3993	0.9961	107.723	4529	0.9966	117.217	3824	0.9951	104.941	3389	0.999	88.0137	3024	0.9981	82.0082	3007	0.9956	81.0775	3862	0.9966	100.976	3109	0.9971	82.2052	3248	0.9981	84.8505	3561	0.9956	93.9211	2673	0.9951	69.3128	3297	0.9951	88.7001	1912	0.9971	50.9081
XM_001234658.3	7206	3420	0.9831	26.6186	4274	0.9888	31.5483	3334	0.9827	25.3381	3443	0.9886	26.5662	5459	0.9889	40.4098	3765	0.9903	29.5512	3937	0.9889	29.2434	4592	0.9889	35.6173	4114	0.9872	31.726	4495	0.9832	33.614	3476	0.9839	26.2871	3937	0.9896	29.4163	3842	0.9883	28.9823	3234	0.9818	23.9849	4064	0.9806	31.2711	2785	0.9811	21.2084
NM_001004369.1	1460	3418	0.9616	131.302	2954	0.9418	107.62	3418	0.9651	128.21	2923	0.9418	111.317	1374	0.9527	50.1997	2666	0.9644	103.279	3427	0.9644	125.637	2980	0.963	114.082	4641	0.9685	176.646	3309	0.9651	122.132	3814	0.9705	142.359	3068	0.9644	113.141	3340	0.9678	124.355	4817	0.9678	176.326	3490	0.9411	132.543	6182	0.9678	232.355
NM_001199414.1	5970	3416	0.9878	32.092	3834	0.9911	34.1596	3582	0.9968	32.8589	3747	0.9978	34.8976	3708	0.9899	33.1309	3526	0.9955	33.4051	3600	0.9966	32.2764	3874	0.999	36.2693	3748	0.9975	34.8875	3125	0.9925	28.2073	3733	0.9874	34.0754	3602	0.9864	32.4852	3948	0.9982	35.9478	3758	0.9973	33.6415	3641	0.9992	33.8166	3652	0.9861	33.5686
XM_426439.4	8482	3415	0.9537	22.5811	4223	0.9691	26.4824	3736	0.9884	24.1219	3374	0.9777	22.1174	4078	0.9718	25.6458	3434	0.9296	22.8985	3664	0.9482	23.1214	3724	0.9771	24.5395	3667	0.9688	24.0247	3881	0.9524	24.6565	4180	0.9782	26.8556	3598	0.9633	22.8391	4284	0.9488	27.4549	4316	0.9698	27.1942	3640	0.9329	23.795	3946	0.9412	25.5291
XM_001231970.3	1491	3413	0.947	128.384	3210	0.9457	114.515	3207	0.9463	117.794	3759	0.9423	140.178	1920	0.9356	68.6896	3658	0.9437	138.762	3685	0.9403	132.287	4196	0.9296	157.294	5059	0.9437	188.552	3747	0.945	135.423	4324	0.9437	158.039	3557	0.9457	128.447	3820	0.943	139.269	4728	0.9215	169.47	4252	0.9423	158.124	4649	0.9423	171.103
NM_001031110.1	2164	3412	0.9921	88.431	3096	0.9986	76.099	2654	0.9982	67.1654	3042	0.9884	78.1607	2803	0.9875	69.0929	2834	0.9917	74.0708	3136	0.988	77.5668	3136	0.9838	80.9976	3028	0.9982	77.7577	3393	0.9986	84.4913	3475	0.9801	87.5093	3393	0.9921	84.4195	3005	0.9982	75.4843	3195	0.9889	78.9053	2919	0.9921	74.7928	2911	0.9986	73.8179
XM_429372.4	3005	3412	0.9401	63.6821	1964	0.9275	34.7642	2973	0.9408	54.1817	2221	0.9015	41.0951	1198	0.8745	21.2657	2563	0.7827	48.2402	3396	0.9388	60.4895	2657	0.9504	49.4197	3378	0.9082	62.4684	2412	0.9341	43.2532	3460	0.9404	62.7463	1846	0.8526	33.0753	2762	0.8699	49.963	2083	0.9138	37.0456	2864	0.8083	52.8459	3109	0.9181	56.7745
XM_414530.4	1818	3409	0.9494	105.169	3806	0.9477	111.355	3549	0.9422	106.909	3214	0.9472	98.2966	3608	0.9516	105.862	2543	0.951	79.1147	4715	0.9466	138.818	3965	0.9527	121.9	3925	0.9587	119.975	3910	0.9571	115.896	4986	0.9576	149.457	3743	0.9543	110.852	4700	0.9499	140.531	4394	0.9455	129.169	3796	0.9499	115.775	4823	0.9477	145.579
NM_001031369.1	4751	3405	0.9813	40.1962	4204	0.9853	47.0666	3703	0.9853	42.6846	3611	0.9838	42.2599	4367	0.9819	49.0304	3520	0.9794	41.9046	3586	0.9836	40.4001	3350	0.9832	39.4106	3199	0.9825	37.4175	3839	0.9855	43.543	3419	0.9832	39.2167	3512	0.9834	39.8002	3592	0.9823	41.098	3905	0.9798	43.9267	4237	0.9766	49.4489	3491	0.9794	40.322
XM_003642108.2	4199	3405	0.9626	45.4804	4151	0.9945	52.5826	3485	0.9731	45.4526	3872	0.9805	51.2715	3475	0.9914	44.1445	3314	0.9769	44.6387	4173	0.984	53.1936	3672	0.9817	48.8776	3855	0.9826	51.018	3915	0.9857	50.2425	3934	0.9779	51.0558	3632	0.9781	46.5711	4111	0.9619	53.2195	3855	0.9983	49.0649	3596	0.9807	47.4851	4015	0.9964	52.4706
XR_214096.1	479	3403	0.9875	398.455	2211	0.9478	245.521	2347	0.9436	268.337	2407	0.9791	279.4	1849	0.9896	205.906	2499	0.9436	295.077	2758	0.9916	308.188	3411	0.9457	398.015	3115	0.9937	361.383	2750	0.9436	309.373	3123	0.9833	355.298	2152	0.9937	241.893	2516	0.9896	285.525	3299	0.9916	368.077	3077	0.9436	356.185	3368	0.9478	385.845
NM_204485.1	3387	3398	0.9941	56.2679	3640	0.9938	57.1638	3316	0.9894	53.6169	2722	0.9879	44.6848	2324	0.9959	36.6006	2747	0.9947	45.872	3203	0.9773	50.6173	3484	0.9829	57.4932	3872	0.9858	63.528	4436	0.9941	70.5768	4121	0.992	66.3047	3024	0.9965	48.071	3061	0.9953	49.1267	3903	0.9929	61.5851	3158	0.9888	51.6987	4838	0.9923	78.384
NM_001030749.1	2961	3396	0.948	64.3253	3170	0.9703	56.9451	2651	0.9703	49.0313	2825	0.9598	53.0477	3205	0.9689	57.7374	2851	0.9227	54.4582	3219	0.9642	58.1888	2932	0.9541	55.3451	3108	0.9179	58.3294	3141	0.9517	57.163	3081	0.975	56.7035	3315	0.9504	60.2784	2904	0.9547	53.3123	2401	0.9318	43.3357	2748	0.9622	51.459	3413	0.9591	63.252
XM_416333.4	2384	3395	0.8423	79.8705	4237	0.8377	94.5339	4313	0.8893	99.0776	4188	0.7869	97.6758	4099	0.8356	91.7148	3903	0.831	92.597	4276	0.841	96.0038	3818	0.7982	89.5124	3628	0.875	84.568	4325	0.854	97.7609	4296	0.8041	98.2008	5123	0.844	115.7	4317	0.8922	98.434	4591	0.8368	102.919	3414	0.8687	79.4036	3542	0.8708	81.5303
XM_003642783.1	822	3388	0.9538	231.166	2709	0.9647	175.296	3067	0.9927	204.336	2804	0.9903	189.667	2560	0.9903	166.125	3196	0.9501	219.907	2744	0.9221	178.677	3242	0.9793	220.442	3028	0.9465	204.705	3122	0.9696	204.666	2645	0.9757	175.352	2979	0.9964	195.126	2533	0.9939	167.507	3368	0.9891	218.974	3511	0.9976	236.833	2757	0.9891	184.052
XM_003643448.2	1251	3387	0.9392	151.849	2822	0.9544	119.987	2896	0.9456	126.778	2830	0.9488	125.781	2793	0.96	119.092	2829	0.956	127.903	2780	0.9584	118.944	3233	0.9528	144.445	3386	0.9584	150.409	2810	0.956	121.042	3357	0.9744	146.235	3044	0.9456	131.01	2690	0.956	116.887	3254	0.9488	139.012	2946	0.956	130.575	3137	0.9552	137.605
NM_001193575.1	4167	3385	0.9777	45.5604	3698	0.9777	47.204	3576	0.9808	46.9977	3013	0.9782	40.2033	2398	0.9724	30.6968	2290	0.9808	31.0825	3605	0.9858	46.3061	4040	0.9662	54.189	3747	0.9798	49.9695	2445	0.9717	31.6185	3365	0.9772	44.0067	4286	0.9674	55.379	4263	0.9734	55.6111	3322	0.9789	42.6058	3176	0.9638	42.261	4279	0.9717	56.3502
XM_423749.4	6090	3379	0.9846	31.1189	3776	0.9772	32.9799	3738	0.9764	33.6143	3673	0.9767	33.5344	3855	0.978	33.7656	3631	0.9754	33.722	3097	0.9729	27.2195	3395	0.9535	31.1585	3324	0.9732	30.3311	3495	0.9739	30.9254	3317	0.9839	29.6814	3688	0.9612	32.6054	3396	0.9672	30.3124	3591	0.9652	31.5131	3350	0.9724	30.5008	3965	0.9731	35.7275
XR_212018.1	3679	3374	0.7736	51.4361	3856	0.8451	55.7497	3630	0.7138	54.0355	2800	0.838	42.317	4666	0.8421	67.6523	3512	0.8092	53.992	3496	0.823	50.8626	3540	0.7597	53.7808	3436	0.7918	51.9001	3251	0.8339	47.6182	3065	0.8051	45.4002	2858	0.8437	41.8262	3271	0.7684	48.3304	2852	0.7714	41.4297	2819	0.745	42.4862	2846	0.6844	42.4504
NM_001031324.1	2151	3371	0.9884	87.8964	2806	0.9902	69.3877	3066	0.9898	78.061	3169	0.9884	81.9159	3048	0.9902	75.5861	3062	0.9898	80.5136	3407	0.993	84.7791	3212	0.9916	83.462	4099	0.9833	105.897	2993	0.9907	74.9811	3860	0.9898	97.7921	3208	0.9898	80.299	3406	0.9902	86.0743	3027	0.9912	75.2081	3383	0.9893	87.2057	3468	0.9884	88.4739
XM_419952.4	1834	3366	0.9935	102.936	3445	0.9875	99.9137	3500	0.9962	104.513	3421	0.988	103.715	3896	0.9967	113.315	3791	0.9935	116.912	2897	0.9885	84.5485	3205	0.9956	97.6747	2802	0.9967	84.9012	4331	0.9967	127.255	3744	0.988	111.248	2804	0.9804	82.318	3154	0.9989	93.4828	3723	0.9962	108.489	3201	0.9929	96.7764	3907	0.9918	116.902
NM_001097528.1	2338	3363	0.9743	80.6743	2671	0.9748	60.7665	2473	0.9889	57.9271	2853	0.9782	67.849	2209	0.9731	50.3986	2555	0.9846	61.8089	2971	0.982	68.0166	3070	0.9743	73.3918	2923	0.9752	69.4751	2704	0.9748	62.3229	3149	0.9829	73.3981	2921	0.9696	67.2672	2737	0.9872	63.6355	2845	0.991	65.0325	2874	0.9756	68.1593	2886	0.9859	67.7374
XM_420883.4	7533	3362	0.9744	25.0312	3829	0.9738	27.0366	4091	0.9478	29.7416	4503	0.955	33.2369	5383	0.9514	38.1175	4272	0.9808	32.0751	4271	0.9806	30.3472	3522	0.9798	26.1321	3961	0.9745	29.2201	3847	0.9845	27.5194	3486	0.9804	25.2183	4043	0.9708	28.897	5135	0.9727	37.0546	3496	0.9446	24.8025	4072	0.9671	29.9725	3365	0.9703	24.5129
NM_001012907.1	4049	3360	0.9852	46.5419	2875	0.9941	37.7681	2447	0.9906	33.097	2192	0.9946	30.1009	2727	0.9817	35.9257	2388	0.9835	33.3573	3036	0.9928	40.1338	2720	0.9938	37.5469	3142	0.9936	43.1225	3202	0.9926	42.6147	3558	0.9904	47.8867	2458	0.9916	32.6851	3111	0.9909	41.7659	3632	0.9941	47.9392	2867	0.9889	39.2612	4000	0.9926	54.2112
NM_001031334.1	5103	3359	0.9912	36.9179	3787	0.9957	39.4734	4139	0.9951	44.4193	4143	0.9982	45.1415	3645	0.9896	38.1013	3736	0.9969	41.4082	4462	0.9929	46.8016	4577	0.9965	50.1313	4100	0.9955	44.6481	4707	0.9926	49.7054	4673	0.9939	49.903	4094	0.9955	43.1955	4765	0.9882	50.7583	5497	0.9971	57.5695	4392	0.9965	47.7221	4891	0.9937	52.5955
NM_001198712.1	8308	3359	0.9528	22.676	5962	0.983	38.1707	4016	0.9829	26.4728	4648	0.9943	31.1069	9946	0.9865	63.8586	5868	0.9822	39.9483	6050	0.9739	38.9777	5355	0.9549	36.026	5048	0.9834	33.7651	6384	0.9544	41.4078	5219	0.9782	34.2332	5162	0.9888	33.4532	4845	0.9916	31.7005	3507	0.9575	22.5596	5422	0.9525	36.1865	1848	0.9712	12.2062
NM_001008460.1	4335	3357	0.9216	43.4325	2810	0.9176	34.4788	2696	0.9546	34.0591	2938	0.9405	37.6833	2238	0.9112	27.5384	2530	0.9022	33.0093	3332	0.8967	41.1408	3168	0.9306	40.846	3940	0.9313	50.5071	2828	0.9158	35.1541	3162	0.9073	39.7493	3305	0.9596	41.0486	3534	0.9024	44.3146	3096	0.9412	38.1684	2736	0.908	34.9953	4342	0.9423	54.9639
XM_001232783.3	2257	3356	0.8835	83.3956	2894	0.7448	68.2028	2489	0.7794	60.3942	3144	0.8427	77.4529	3408	0.7333	80.5445	2337	0.7776	58.5641	3021	0.8844	71.6434	2810	0.8356	69.587	2850	0.8817	70.1711	2919	0.8582	69.6928	4096	0.8073	98.8975	2610	0.8121	62.2623	3574	0.8232	86.078	3028	0.8405	71.6996	2911	0.8764	71.5144	2868	0.7807	69.7307
XM_003642157.2	4938	3355	0.9856	38.1061	3739	0.9812	40.2754	2962	0.9931	32.8501	3725	0.9868	41.9432	3609	0.9804	38.9855	3026	0.982	34.6595	3810	0.9895	41.2982	3601	0.9893	40.7592	3311	0.9972	37.2609	3607	0.9951	39.3623	3677	0.9844	40.5788	4226	0.9943	46.0781	4032	0.9939	44.3853	3760	0.9842	40.6939	3339	0.9797	37.4928	3037	0.9822	33.7497
NM_001031052.1	4650	3355	0.8912	40.4662	4197	0.9047	48.0088	3785	0.8396	44.5774	3541	0.8888	42.3408	4421	0.8989	50.7149	3611	0.8873	43.9217	3973	0.9037	45.7322	3637	0.8916	43.7163	3702	0.9445	44.2414	3492	0.9551	40.4675	4025	0.9103	47.1704	4343	0.9303	50.2867	3565	0.9456	41.675	3972	0.8968	45.6508	3138	0.9243	37.4182	3918	0.9228	46.2368
NM_001031273.1	3109	3354	0.9746	60.5055	3803	0.9833	65.064	3991	0.9894	70.3013	3416	0.9643	61.0919	2993	0.9733	51.3516	3284	0.9775	59.743	3612	0.9965	62.1847	3474	0.9762	62.4543	3738	0.9794	66.8134	3825	0.9736	66.2973	3725	0.9756	65.2924	4013	0.9688	69.4968	4007	0.9775	70.0597	4386	0.9923	75.3946	3477	0.9836	62.0108	4360	0.9698	76.956
XM_003641875.2	4263	3345	0.9599	44.0082	4840	0.9564	60.39	3936	0.958	50.5641	4184	0.962	54.5711	4715	0.9791	58.9976	4278	0.9801	56.7584	4340	0.9824	54.4918	3861	0.9589	50.6218	3723	0.9719	48.5314	4068	0.9779	51.4222	3867	0.9589	49.4328	4292	0.9686	54.2077	4337	0.9784	55.3023	3591	0.9604	45.0187	3502	0.9573	45.5495	2940	0.9801	37.845
XM_422163.4	20346	3342	0.9739	9.21256	6153	0.9913	16.0858	5755	0.9724	15.4906	5351	0.9853	14.6232	13933	0.9959	36.5286	6767	0.9815	18.8114	2935	0.9486	7.72122	6990	0.9938	19.2022	2851	0.9736	7.78688	3916	0.982	10.3717	2715	0.9542	7.2719	4616	0.9856	12.2153	5646	0.9838	15.0845	2980	0.9315	7.82762	2644	0.9317	7.20552	957	0.8348	2.58113
XM_421216.4	8433	3342	0.9768	22.2268	3643	0.9834	22.978	3786	0.9648	24.5867	3678	0.9817	24.2502	3038	0.98	19.2165	3290	0.9824	22.0657	3474	0.9916	22.0498	3652	0.9691	24.2048	3507	0.9747	23.1099	4007	0.9843	25.6049	4098	0.9749	26.4817	3914	0.9795	24.9894	4163	0.9885	26.8345	4272	0.9845	27.0733	3387	0.9769	22.2698	4385	0.9893	28.5341
XM_003640856.2	5087	3333	0.9961	36.7474	4000	0.9953	41.8248	3425	0.9949	36.8724	3654	0.9919	39.9386	3439	0.9947	36.061	3334	0.9927	37.0688	3524	0.9833	37.0793	3059	0.9949	33.6102	3528	0.9933	38.54	3265	0.9976	34.5865	3464	0.9951	37.1085	2993	0.9941	31.6783	3750	0.9961	40.0718	3594	0.9953	37.758	4033	0.9965	43.9592	3818	0.9963	41.1861
NM_001007832.1	1555	3328	0.9318	120.034	3430	0.9691	117.327	3251	0.9222	114.496	3366	0.9691	120.357	3389	0.9106	116.254	2869	0.964	104.353	4031	0.9531	138.752	3527	0.9756	126.774	3555	0.9756	127.044	3178	0.9518	110.131	3559	0.9711	124.725	3664	0.9653	126.865	3459	0.946	120.918	3451	0.9711	118.606	3481	0.9556	124.124	3204	0.9331	113.068
NM_001083920.1	2039	3323	0.9887	91.4041	8595	0.9892	224.215	7753	0.9843	208.235	7254	0.9941	197.809	9555	0.9936	249.966	6663	0.9819	184.823	6703	0.973	175.958	5439	0.9774	149.092	4634	0.9843	126.294	9485	0.9936	250.672	5731	0.9892	153.169	8865	0.9897	234.087	5657	0.9765	150.813	6590	0.9882	172.727	4415	0.9701	120.06	3424	0.9333	92.1496
NM_204158.1	4108	3321	0.9523	45.341	5233	0.9688	67.7572	4180	0.9722	55.7247	4699	0.9635	63.6006	7967	0.9827	103.45	6732	0.9705	92.6869	6122	0.9788	79.7663	5071	0.9781	68.9948	3831	0.9576	51.8235	7106	0.9761	93.2138	4140	0.9737	54.9195	5200	0.9681	68.1537	5585	0.982	73.903	5237	0.9433	68.131	4488	0.9593	60.5767	2533	0.9572	33.8362
NM_001161801.2	8043	3319	0.992	23.1442	4039	0.9939	26.711	3114	0.9796	21.2033	3190	0.986	22.0526	3114	0.9699	20.6523	2957	0.9835	20.794	3166	0.9734	21.0693	3155	0.9889	21.9248	3577	0.9853	24.7142	3140	0.9894	21.0376	4043	0.9937	27.3932	3260	0.9811	21.8231	3660	0.9947	24.7362	3496	0.9764	23.2298	3513	0.9935	24.2183	4124	0.9969	28.137
NM_001039277.1	3102	3313	0.9632	59.9008	3659	0.99	62.7416	2907	0.9671	51.3222	2916	0.9907	52.2676	3400	0.9929	58.4662	2805	0.9803	51.1441	3389	0.9874	58.4772	3075	0.9797	55.406	2824	0.9642	50.5904	3115	0.9765	54.113	3188	0.9684	56.0058	3184	0.9952	55.2647	3068	0.9807	53.7629	2850	0.9681	49.1016	2775	0.9594	49.6026	2597	0.9774	45.9417
NM_001030860.1	2409	3312	0.9772	77.1092	3730	0.9809	82.3583	3180	0.9826	72.2924	3295	0.9822	76.051	3543	0.9867	78.4516	3321	0.9983	77.9716	3684	0.9743	81.854	3177	0.9809	73.7113	3683	0.966	84.9591	3777	0.9834	84.4881	3528	0.978	79.8084	2848	0.9822	63.6531	3282	0.9805	74.0579	3231	0.9817	71.6791	3492	0.9822	80.3749	3268	0.9822	74.4427
NM_001030815.2	2608	3309	0.9732	71.161	3185	0.9965	64.9587	2880	0.9778	60.4766	2889	0.9954	61.5923	3251	0.9919	66.4932	2771	0.9827	60.0943	3036	0.9965	62.309	3591	0.995	76.9593	3097	0.9827	65.9901	2741	0.9965	56.6353	2905	0.9954	60.7009	2916	0.9843	60.2	3291	0.9935	68.5946	3122	0.9774	63.9761	2869	0.9923	60.9967	2969	0.9762	62.4711
NM_001007894.1	3359	3305	0.9911	55.1841	3623	0.992	57.3711	4374	0.9937	71.3134	4412	0.9851	73.0318	3594	0.9863	57.0737	2814	0.9747	47.3826	4833	0.9973	77.0129	3930	0.9753	65.3937	3602	0.9604	59.5907	3980	0.983	63.8496	4373	0.9887	70.9457	4293	0.9988	68.8125	2963	0.9786	47.9503	3843	0.9949	61.1439	4174	0.9848	68.901	4551	0.9923	74.3487
NM_001030990.1	2673	3304	0.9611	69.3256	3244	0.9517	64.5531	3096	0.9529	63.4314	3234	0.9409	67.2709	3274	0.8919	65.3352	2893	0.9592	61.2145	3516	0.957	70.4055	3431	0.9233	71.7423	3062	0.9738	63.6577	3531	0.9611	71.1843	3491	0.9697	71.1718	3410	0.9689	68.6865	3390	0.9574	68.9398	3404	0.9577	68.0586	3527	0.9551	73.1627	4051	0.9547	83.1649
XM_413995.4	1359	3300	0.9926	136.191	2693	0.975	105.403	3076	0.9662	123.956	2839	0.975	116.154	2299	0.9765	90.2375	2799	0.975	116.49	2868	0.972	112.958	3225	0.9801	132.637	3480	0.9779	142.3	2709	0.975	107.417	3327	0.9787	133.411	2905	0.9779	115.091	2650	0.9669	105.998	2956	0.975	116.246	3266	0.9772	133.254	3461	0.9897	139.752
NM_001097531.1	2839	3296	0.9697	65.114	5025	0.9683	94.1469	4233	0.9676	81.6554	4083	0.9708	79.9651	5203	0.9856	97.7588	4232	0.981	84.3111	4465	0.9845	84.1808	4027	0.9672	79.2811	3880	0.9845	75.9471	4937	0.9824	93.7094	3780	0.9813	72.5577	4550	0.981	86.2904	4454	0.976	85.2814	4952	0.9849	93.2197	3697	0.9792	72.205	4929	0.9672	95.2731
XM_416073.4	3460	3295	0.9957	53.4112	2710	0.9792	41.6609	2433	0.9977	38.5095	2445	0.9983	39.2907	2538	0.9977	39.1276	2537	0.9905	41.4714	2851	0.9971	44.104	2731	0.9948	44.1163	2807	0.9934	45.0828	2336	0.9991	36.3816	2921	0.998	46.0058	2613	0.9974	40.6611	2631	0.9908	41.3346	2836	0.9945	43.8049	2797	0.9928	44.8229	3004	0.998	47.6432
NM_001031599.1	1660	3285	0.9139	110.989	2341	0.9139	75.0116	2161	0.903	71.2933	2289	0.9211	76.6698	2340	0.903	75.1927	2162	0.9199	73.6635	2546	0.9187	82.0932	2639	0.9175	88.8556	2726	0.9163	91.2563	2567	0.9265	83.3303	3110	0.9108	102.096	2645	0.909	85.7894	2480	0.9048	81.2107	2590	0.9048	83.3843	2670	0.9223	89.1839	3475	0.9253	114.874
NM_204985.1	1453	3283	0.9738	126.724	3793	0.9649	138.852	2998	0.9745	112.997	3300	0.9745	126.28	3506	0.9725	128.71	3140	0.969	122.227	3277	0.9745	120.717	3010	0.9725	115.786	3182	0.9697	121.697	4031	0.9649	149.497	3260	0.9745	122.267	2544	0.9704	94.2688	2984	0.9677	111.636	2795	0.9718	102.804	2919	0.9683	111.391	3469	0.9718	131.013
XM_003641904.2	1739	3282	0.9477	105.85	2943	0.9091	90.0173	2865	0.8942	90.2251	2922	0.9109	93.4259	2683	0.9436	82.2979	3347	0.9011	108.858	3038	0.8988	93.5072	2721	0.9482	87.4545	3149	0.9477	100.628	3048	0.8896	94.4497	3062	0.9408	95.9539	3208	0.9264	99.3233	3117	0.8637	97.4331	3144	0.8965	96.6219	3602	0.8948	114.849	3096	0.8999	97.6963
NM_001277794.1	5868	3281	0.9985	31.3595	3400	0.999	30.8194	3443	0.9993	32.1328	3370	0.9993	31.932	3293	0.9981	29.9343	3568	0.9995	34.3906	3113	0.9983	28.3953	3003	0.9968	28.6035	3079	0.9974	29.1585	2921	0.9991	26.8242	3119	0.999	28.9656	3077	0.9969	28.2328	3658	0.9998	33.8862	3295	0.9988	30.0094	3641	0.9985	34.4044	2958	0.9976	27.6621
XM_419660.2	4076	3281	0.9021	45.1466	3440	0.8884	44.891	3121	0.8197	41.9336	3001	0.9311	40.9372	3186	0.8562	41.6945	2599	0.935	36.0642	2946	0.8918	38.6861	2495	0.8425	34.2129	3044	0.9117	41.5007	2918	0.9122	38.5777	3032	0.9212	40.537	2929	0.9001	38.6902	3013	0.9661	40.1823	3069	0.8813	40.2397	2850	0.9082	38.7698	3168	0.9406	42.6509
NM_001012583.1	3185	3278	0.9808	57.7234	3872	0.9802	64.6638	3764	0.9812	64.7206	3264	0.9821	56.9806	3511	0.9856	58.8016	3264	0.9815	57.9623	3504	0.9821	58.8859	2961	0.984	51.9616	2981	0.9815	52.0113	4023	0.9827	68.0653	3393	0.9887	58.0539	3524	0.99	59.5721	3303	0.9881	56.3727	3480	0.9774	58.3932	3209	0.994	55.8655	3429	0.9821	59.0792
NM_204170.2	807	3277	0.9913	227.749	3177	0.9988	209.401	3654	0.9913	247.969	2969	0.9988	204.561	1666	0.9988	110.121	2542	0.9876	178.159	3591	0.9975	238.176	3225	0.9926	223.362	4274	0.9913	294.311	3738	0.995	249.604	4134	0.9963	279.16	3509	0.9988	234.113	3641	0.9988	245.254	4282	0.9988	283.573	3062	0.995	210.385	6613	0.9975	449.678
NM_001030582.1	4145	3273	0.9795	44.2868	3026	0.9732	38.8311	2595	0.9317	34.2859	2813	0.9735	37.7339	2858	0.9761	36.7795	2761	0.971	37.6744	3008	0.9592	38.8428	2943	0.9491	39.6843	2979	0.9665	39.9384	2891	0.9725	37.5845	2790	0.9725	36.6806	2645	0.9513	34.3572	2518	0.9638	33.0218	2760	0.9761	35.5858	3087	0.9667	41.2948	2837	0.9737	37.5588
XM_415067.4	8922	3272	0.9302	20.5686	4470	0.9064	26.649	3950	0.8928	24.2458	3642	0.9308	22.6968	3614	0.9221	21.607	3652	0.941	23.1512	3805	0.9237	22.827	4058	0.9286	25.4216	3824	0.9115	23.8177	3222	0.925	19.4603	3600	0.9157	21.9886	3939	0.931	23.7706	3968	0.9152	24.1757	3854	0.9311	23.0856	3721	0.9232	23.1249	4544	0.9381	27.9481
NM_001006474.1	2787	3269	0.9752	65.7856	4028	0.9673	76.8754	3742	0.9928	73.5308	3557	0.9666	70.9632	3633	0.9666	69.5338	3257	0.9681	66.0976	3800	0.9935	72.9799	3929	0.9914	78.795	3642	0.9691	72.6186	4083	0.995	78.9456	3857	0.9673	75.417	4236	0.9946	81.8343	3983	0.9695	77.686	4333	0.9695	83.0891	3826	0.9917	76.1187	4087	0.995	80.4719
NM_001005800.1	3054	3267	0.9892	59.9975	2791	0.9813	48.61	3005	0.9673	53.8862	2603	0.9607	47.3905	1671	0.9483	29.186	2757	0.9715	51.059	3098	0.9679	54.2962	2696	0.9853	49.3406	4034	0.9935	73.4027	2439	0.9938	43.0356	4302	0.9597	76.7641	3612	0.9695	63.6788	3346	0.963	59.5561	3262	0.9794	57.0831	3324	0.9908	60.3497	3800	0.9768	68.2796
NM_001012882.1	5055	3266	0.978	36.2366	2943	0.9763	30.9674	2656	0.9822	28.7746	3024	0.948	33.2619	3175	0.965	33.5035	2858	0.9668	31.9776	2883	0.964	30.5267	2714	0.9721	30.0084	3086	0.9786	33.925	2860	0.9782	30.4881	2895	0.9757	31.2093	2940	0.9864	31.3143	2789	0.9452	29.9914	2772	0.9836	29.3065	2954	0.9739	32.402	2012	0.963	21.8416
NM_001044634.1	3434	3261	0.9732	53.2603	3309	0.9619	51.2545	3506	0.9653	55.9131	3298	0.9528	53.3995	2776	0.9758	43.1208	3293	0.9685	54.237	3382	0.9601	52.7145	3506	0.9694	57.0644	3689	0.9554	59.6971	3423	0.9386	53.7146	3825	0.94	60.6999	3497	0.9627	54.8292	3580	0.9752	56.6699	4254	0.9884	66.2048	3481	0.9808	56.2065	4569	0.986	73.0126
XM_423673.4	1775	3258	0.9713	102.945	3229	0.9848	96.762	2608	0.929	80.4658	2937	0.942	92.0009	3129	0.9837	94.0318	3030	0.9724	96.5492	2922	0.9837	88.1127	3280	0.9927	103.283	3172	0.9775	99.307	3151	0.9994	95.6611	2950	0.96	90.5692	2919	0.947	88.5425	2884	0.9848	88.3215	3198	0.9685	96.2881	2960	0.9989	92.4648	2558	0.8823	79.0822
XM_429201.4	3885	3258	0.9725	47.0341	4144	0.9511	56.7367	12120	0.9766	170.85	1988	0.9562	28.4519	1974	0.9467	27.1034	5632	0.9874	81.9929	2809	0.9645	38.7006	7438	0.9441	107.009	5060	0.9771	72.3777	3490	0.9717	48.4083	3343	0.914	46.8924	1944	0.9552	26.9415	3036	0.922	42.4796	8820	0.9789	121.33	2639	0.974	37.6644	737	0.8875	10.4101
XM_004941020.1	24943	3256	0.9545	7.3213	2717	0.9642	5.79397	2777	0.9523	6.09719	3090	0.9419	6.88805	2358	0.9273	5.0427	2294	0.9374	5.20175	2538	0.917	5.44628	3499	0.9787	7.84059	2993	0.9487	6.66811	2419	0.9442	5.22604	2412	0.9415	5.26969	2645	0.9506	5.70944	3463	0.9636	7.54698	2585	0.9531	5.53865	2467	0.94	5.48408	3196	0.9697	7.03129
NM_001030862.1	3428	3254	0.97	53.239	3430	0.9758	53.2217	3342	0.97	53.391	2884	0.967	46.7779	3423	0.9787	53.264	3058	0.9437	50.4547	3482	0.9781	54.3682	3204	0.956	52.2402	3468	0.972	56.219	3530	0.9729	55.4906	3666	0.9492	58.2785	2938	0.9513	46.1453	3126	0.9805	49.5698	3264	0.9632	50.8864	3697	0.9743	59.7987	3344	0.9539	53.5306
XM_418473.4	1378	3251	0.9456	132.318	3654	0.9753	141.044	3637	0.9753	144.543	3646	0.9877	147.114	3129	0.9586	121.122	3402	0.9768	139.634	3450	0.9826	134.007	3590	0.9507	145.613	3466	0.9804	139.773	3167	0.9739	123.847	3269	0.979	129.277	3556	0.9775	138.94	2118	0.9833	83.5499	2827	0.9848	109.64	3685	0.9746	148.276	2724	0.9731	108.476
NM_001277652.1	5152	3250	0.9637	35.3802	3141	0.9668	32.4285	2659	0.974	28.2647	2559	0.9858	27.6173	3127	0.9622	32.3757	2746	0.9918	30.146	3193	0.9901	33.1726	3118	0.9672	33.8262	2690	0.9616	29.0149	2910	0.962	30.437	3270	0.9734	34.5883	2613	0.986	27.3074	3449	0.9868	36.3904	2572	0.981	26.6801	2863	0.9744	30.8126	3093	0.9736	32.9443
NM_001001468.1	2215	3249	0.9833	82.2676	2160	0.9765	51.8699	2701	0.9828	66.781	2093	0.9833	52.539	1826	0.9711	43.9739	2314	0.9833	59.0873	2554	0.9847	61.7169	2576	0.9819	65.0018	2822	0.9797	70.7992	2739	0.9756	66.6352	2886	0.9657	71.0034	2215	0.9711	53.8414	2558	0.9679	62.7764	2841	0.9788	68.5472	2782	0.9828	69.6412	3204	0.9792	79.3771
NM_001277087.1	4308	3245	0.7964	42.2466	3315	0.7802	40.9301	3440	0.7892	43.7306	2925	0.7909	37.7517	3031	0.7976	37.5299	2941	0.7904	38.6121	3814	0.7767	47.3873	3616	0.7971	46.9144	3692	0.8011	47.6246	2939	0.7976	36.7629	3874	0.8185	49.005	3851	0.7943	48.1298	3420	0.8001	43.1539	3842	0.8001	47.6622	3358	0.7925	43.2203	3646	0.802	46.4427
XM_417976.4	2204	3241	0.9537	82.4746	3528	0.9687	85.1436	3084	0.976	76.6311	3096	0.9723	78.1045	3531	0.9741	85.4582	3415	0.9732	87.6362	3763	0.9741	91.386	3979	0.9728	100.906	3432	0.9714	86.5328	3773	0.971	92.2488	3892	0.9741	96.2317	3533	0.9755	86.3075	3531	0.9592	87.0874	3027	0.9732	73.3995	3735	0.9755	93.9641	3279	0.9746	81.6407
XM_001234985.3	3042	3240	0.9615	59.7363	3043	0.931	53.2081	2622	0.9329	47.2037	2498	0.9326	45.6583	3269	0.9343	57.3223	2705	0.9198	50.2936	2748	0.9359	48.352	3035	0.9109	55.7639	2688	0.9083	49.1038	2806	0.9941	49.7066	2827	0.9619	50.6435	2852	0.9855	50.4785	2658	0.9592	47.4969	2366	0.9191	41.5669	2826	0.9382	51.5105	2483	0.9352	44.7914
NM_001206496.2	1495	3238	0.994	121.475	3718	0.986	132.283	2708	0.9953	99.1995	3192	0.994	118.716	3599	0.9946	128.413	3282	0.996	124.166	3091	0.994	110.666	3174	0.996	118.664	2827	0.9967	105.082	3877	0.996	139.746	3235	0.9946	117.921	3117	0.994	112.257	2746	0.9873	99.8456	2842	0.9946	101.596	3368	0.998	124.915	2990	0.9967	109.751
NM_001031502.2	5527	3231	0.9537	32.7869	3650	0.9723	35.1268	3756	0.99	37.2167	3334	0.956	33.54	3473	0.9913	33.5184	3609	0.9376	36.9319	3762	0.9846	36.4323	3607	0.9635	36.4762	3374	0.9776	33.9235	3663	0.9698	35.7135	3296	0.9835	32.4978	3887	0.9725	37.8653	3698	0.991	36.3703	4258	0.9598	41.1726	3294	0.9768	33.0459	3949	0.9676	39.208
XM_414123.4	2073	3229	0.9836	87.3618	2834	0.9749	72.717	3289	0.9831	86.8894	2774	0.9643	74.4035	2848	0.986	73.2839	2751	0.9817	75.0578	3053	0.9706	78.8287	2959	0.987	79.7809	3269	0.9826	87.6316	3184	0.9754	82.7674	3622	0.9831	95.2151	3347	0.9836	86.9306	3239	0.9884	84.9339	3787	0.9768	97.6312	3396	0.9783	90.8346	3718	0.9937	98.4208
NM_001080885.1	1478	3226	0.9283	122.417	2872	0.979	103.358	2750	0.9371	101.897	2618	0.9323	98.4876	2778	0.9777	100.259	2356	0.9405	90.1582	2962	0.9899	107.267	2658	0.9817	100.516	2877	0.9851	108.171	3149	0.977	114.811	2772	0.9621	102.206	2314	0.977	84.2957	3032	0.9783	111.513	2856	0.9756	103.27	2638	0.9831	98.9654	2906	0.9804	107.894
NM_001031501.1	3457	3225	0.9951	52.3218	3136	0.9933	48.2516	2330	0.9933	36.9112	2832	0.9939	45.5492	2899	0.9936	44.7318	2603	0.9971	42.5872	2690	0.9951	41.6495	2555	0.9951	41.309	2783	0.9939	44.7362	3199	0.9931	49.8655	3260	0.9977	51.3896	2969	0.9954	46.241	2559	0.9983	40.2384	2726	0.9948	42.1424	2623	0.9948	42.0709	2803	0.9948	44.4939
NM_001006225.1	1466	3221	0.9918	123.228	3434	0.9857	124.595	3497	0.9925	130.636	3328	0.9829	126.222	3416	0.9905	124.294	3088	0.9898	119.137	3978	0.9761	145.24	3184	0.9891	121.393	3362	0.9925	127.441	3743	0.9843	137.585	3806	0.9768	141.479	3644	0.9945	133.832	3849	0.9952	142.72	3771	0.9959	137.472	3418	0.9843	129.277	4463	0.972	167.059
NM_001012691.1	1985	3215	0.9436	90.8392	2713	0.9401	72.6983	2677	0.9617	73.8567	2738	0.9446	76.6936	2112	0.9401	56.7546	2385	0.939	67.9567	2993	0.9441	80.7055	3192	0.9673	89.8785	3333	0.9673	93.3082	2718	0.9441	73.7861	3279	0.9708	90.0197	3347	0.9496	90.7844	2966	0.9516	81.2232	2606	0.9441	70.1627	3261	0.9496	91.0906	3705	0.9471	102.425
XM_416344.4	8007	3210	0.9768	22.4847	3495	0.996	23.2173	3299	0.9958	22.5639	3268	0.9948	22.6934	3559	0.9748	23.7097	3072	0.9811	21.6998	3253	0.9819	21.7456	2921	0.9755	20.3899	3130	0.992	21.723	3583	0.9939	24.1136	3174	0.998	21.602	3437	0.9968	23.1114	3319	0.9876	22.5324	3280	0.9924	21.8926	2945	0.9923	20.3938	2620	0.9901	17.9559
NM_001007979.1	3014	3210	0.9778	59.733	4113	0.9891	72.5856	3661	0.9917	66.521	3729	0.9854	68.7916	3665	0.99	64.8632	3344	0.9887	62.752	3784	0.9927	67.1993	3277	0.9891	60.7696	3509	0.9891	64.6972	4142	0.992	74.0546	3515	0.9924	63.5534	3782	0.9907	67.5608	3908	0.9907	70.4824	4167	0.9934	73.8878	3559	0.99	65.4738	3895	0.99	70.9155
NM_204658.1	12744	3208	0.9759	14.1183	3965	0.9862	16.549	3493	0.9925	15.0105	4508	0.9878	19.6682	3434	0.9712	14.3735	3553	0.9927	15.7686	4878	0.9839	20.4877	4140	0.9788	18.1572	4564	0.9855	19.9015	3833	0.9936	16.2076	4128	0.9771	17.6519	3361	0.9896	14.1997	4194	0.984	17.8892	3030	0.9728	12.7066	4441	0.9956	19.3223	3590	0.9761	15.4584
NM_001012568.1	2852	3205	0.9937	63.0277	3442	0.994	64.1943	2818	0.9821	54.112	2963	0.9863	57.7655	2686	0.9884	50.237	2695	0.9751	53.4458	3209	0.9944	60.225	3140	0.9755	61.5366	3009	0.9734	58.6297	3138	0.9986	59.291	3123	0.9716	59.6732	2968	0.9748	56.0313	3327	0.9723	63.4122	3485	0.9898	65.3049	3075	0.9909	59.7831	3939	0.9832	75.7902
NM_001030975.1	2871	3203	0.968	62.5715	3264	0.9617	60.4717	3039	0.9631	57.9695	2534	0.962	49.075	2691	0.9732	49.9975	2630	0.9624	51.8116	3543	0.962	66.0533	2991	0.9631	58.2286	3230	0.9631	62.5193	3159	0.9693	59.2928	3334	0.9645	63.2833	3084	0.9711	57.8359	3482	0.9711	65.9273	4018	0.9631	74.7944	3077	0.9711	59.4261	3553	0.9711	67.9108
NM_001039256.2	3849	3203	0.9899	46.6726	3069	0.9756	42.4116	3437	0.9665	48.9028	3295	0.9899	47.5986	2852	0.9797	39.5248	2961	0.9839	43.5106	3089	0.9774	42.9563	3038	0.9717	44.1157	2941	0.979	42.4612	3578	0.9787	50.0931	3507	0.9792	49.6529	2909	0.9797	40.6923	2994	0.9784	42.2837	3789	0.9808	52.6101	3086	0.9496	44.4561	3157	0.9712	45.0094
NM_204833.1	1282	3197	0.9836	139.864	3637	0.9805	150.9	3632	0.9836	155.153	3517	0.9813	152.535	3282	0.9805	136.558	3194	0.9844	140.913	3699	0.9789	154.438	3419	0.9797	149.061	3600	0.9836	156.048	3572	0.9821	150.144	4012	0.9813	170.541	3671	0.9797	154.175	3791	0.9828	160.744	3652	0.9813	152.242	3505	0.9805	151.594	4183	0.9828	179.051
NM_001006150.1	2388	3196	0.9724	75.0629	3411	0.974	75.9771	2919	0.9765	66.9425	3493	0.9707	81.33	3196	0.9761	71.3904	3162	0.9719	74.8914	3510	0.9866	78.6737	3303	0.9724	77.3086	3031	0.974	70.5337	3680	0.9711	83.0422	3434	0.969	78.3651	2817	0.969	63.5139	3508	0.9703	79.8536	3085	0.9728	69.042	3583	0.977	83.1947	3723	0.9916	85.553
NM_001270725.1	6636	3195	0.983	27.0033	2763	0.9682	22.1467	3084	0.9706	25.4513	2334	0.9806	19.556	1594	0.9626	12.813	2378	0.9839	20.268	2657	0.9774	21.431	3027	0.9943	25.4953	3711	0.9833	31.0763	2849	0.9807	23.1351	3409	0.9837	27.9948	2995	0.9843	24.3	3077	0.981	25.2052	3687	0.9768	29.6933	2979	0.9786	24.8913	5254	0.9947	43.4471
NM_001077234.1	1118	3189	0.9991	159.98	2841	0.9839	135.165	2561	0.9758	125.45	2559	0.9982	127.267	4797	0.9973	228.874	2767	0.9821	139.982	3064	0.9785	146.691	2597	0.9669	129.833	2565	0.9732	127.494	3550	0.9866	171.109	2105	0.9499	102.605	2065	0.9946	99.4476	2222	0.9499	108.037	1979	0.983	94.6011	2371	0.9839	117.591	1537	0.9758	75.4412
XM_424425.4	4444	3184	0.9845	40.1839	3771	0.9842	45.1354	3351	0.984	41.2955	3136	0.9867	39.2363	3497	0.9851	41.9749	2875	0.9827	36.5905	3358	0.9847	40.4449	3015	0.9863	37.9199	3104	0.989	38.8144	3237	0.9761	39.2513	3261	0.9856	39.9884	3659	0.9779	44.3307	3327	0.9838	40.6957	3508	0.9896	42.1869	2876	0.9833	35.8838	3561	0.9899	43.9718
NM_001006533.2	2394	3176	0.9883	74.4062	2794	0.9712	62.078	3284	0.9795	75.1244	2806	0.9879	65.1703	2720	0.9703	60.6056	3034	0.9712	71.6797	2884	0.9762	64.4804	3054	0.9758	71.3014	3249	0.9703	75.4172	2883	0.9799	64.8942	3367	0.9708	76.6436	3011	0.9703	67.7178	2944	0.9749	66.8472	3613	0.9703	80.6559	3812	0.9703	88.2901	3879	0.9816	88.9145
XM_414868.4	4810	3176	0.9971	37.0329	3242	0.9946	35.8512	3106	0.9979	35.3638	3230	0.9958	37.3374	3180	0.9979	35.2655	3138	0.9859	36.8988	3024	0.9963	33.6507	3195	0.9977	37.1261	2952	0.995	34.1049	3468	0.9969	38.8525	3189	0.9979	36.1299	3322	0.9969	37.1853	2975	0.9954	33.6211	2890	0.9971	32.1104	3215	0.9915	37.0612	2801	0.9946	31.9554
NM_001030931.1	2388	3174	0.9912	74.5462	3893	0.987	86.7132	3277	0.9904	75.1527	4086	0.9912	95.1372	4476	0.9992	99.9824	3201	0.9983	75.8151	3809	0.9946	85.3755	3327	0.9954	77.8703	3284	0.9975	76.4212	4332	0.9925	97.7551	3369	0.9803	76.8818	3690	0.9895	83.1971	3472	0.9866	79.0342	3085	0.9853	69.042	3532	0.9853	82.0105	2246	0.9845	51.6122
XM_418354.4	14019	3168	0.9754	12.6742	3490	0.9869	13.2417	2855	0.9882	11.153	3216	0.9816	12.7551	3315	0.978	12.6135	2955	0.9839	11.9219	3588	0.9857	13.6991	2933	0.9817	11.6936	3124	0.9919	12.3834	2867	0.9849	11.0204	3155	0.9878	12.2642	2654	0.9868	10.193	3074	0.9857	11.9195	2757	0.9802	10.5102	3447	0.9886	13.6335	2896	0.98	11.336
NM_001006507.1	3325	3165	0.954	53.3869	3462	0.9543	55.3822	3187	0.9564	52.4919	3087	0.9615	51.6216	2938	0.9579	47.1333	2959	0.9522	50.3336	3537	0.9579	56.9377	3320	0.9519	55.8084	3654	0.9531	61.0692	3187	0.9564	51.6506	3699	0.9525	60.6247	3395	0.9501	54.9749	3694	0.948	60.3913	3421	0.9474	54.9862	3132	0.9525	52.2292	3506	0.9603	57.8625
XM_003642955.2	3926	3159	0.9913	45.1286	3272	0.9957	44.33	3323	0.9921	46.3535	3296	0.9783	46.6792	3587	0.9934	48.7359	2787	0.9969	40.1505	3282	0.9918	44.7451	2980	0.9967	42.4248	3027	0.9972	42.8457	3668	0.9906	50.3459	3291	0.9957	45.6809	3573	0.9964	49.0003	3531	0.9893	48.8896	3743	0.9972	50.9521	3301	0.9893	46.6207	3608	0.9954	50.4305
NM_001006331.1	4010	3159	0.9651	44.1833	3462	0.9903	45.9217	3499	0.9633	47.7861	3312	0.9569	45.9232	2987	0.9192	39.7337	2887	0.9501	40.7199	3259	0.9626	43.5008	3182	0.9459	44.3516	3617	0.9653	50.1244	3362	0.985	45.1792	3331	0.9459	45.2676	3151	0.9464	42.3078	2976	0.9214	40.342	3204	0.9551	42.7012	3414	0.9406	47.2065	3993	0.9486	54.6426
XM_428171.4	6578	3158	0.9342	26.9259	3153	0.962	25.4956	2823	0.95	23.5028	2659	0.9506	22.4756	2966	0.9377	24.0517	2662	0.9479	22.8886	2949	0.9358	23.9959	2953	0.9345	25.0913	2812	0.9533	23.7556	3111	0.936	25.4854	3096	0.9655	25.6486	2763	0.9535	22.6153	2755	0.9567	22.7665	2378	0.9609	19.3201	2819	0.9544	23.7621	2360	0.948	19.6877
NM_001031043.1	3492	3156	0.9754	50.6892	3488	0.982	53.1297	3887	0.984	60.9597	3742	0.9639	59.5821	3506	0.984	53.5557	3747	0.9822	60.6896	3523	0.9696	54.0002	3700	0.9762	59.2217	4014	0.9814	63.8775	4021	0.9851	62.0505	4370	0.9817	68.1968	4002	0.9845	61.7048	3513	0.9845	54.6856	3843	0.9822	58.8151	3648	0.9848	57.9247	3825	0.9834	60.1082
NM_001173529.1	1353	3156	0.5551	130.825	3617	0.5492	142.196	3334	0.5824	134.949	3452	0.5876	141.86	3029	0.4449	119.418	2890	0.6297	120.81	3784	0.4908	149.696	2879	0.4457	118.932	3245	0.5647	133.279	3493	0.5159	139.119	3338	0.5536	134.445	3685	0.456	146.641	3408	0.5625	136.921	3134	0.5152	123.792	3304	0.4575	135.402	3548	0.5787	143.901
NM_001012540.1	2346	3153	0.9957	75.3787	4400	0.9633	99.7608	4068	0.9902	94.9632	3794	0.9685	89.9199	4934	0.9633	112.186	3854	0.9676	92.9155	4204	0.9791	95.9161	3954	0.9697	94.2024	3300	0.9966	78.1684	4397	0.9932	100.998	3518	0.9953	81.7193	4210	0.9633	96.6207	5537	0.9928	128.297	4063	0.9847	92.5574	3306	0.9616	78.1372	3601	0.9842	84.231
NM_001030661.1	6313	3152	0.997	28.0029	3216	0.9994	27.0966	3057	0.9984	26.5193	3202	0.9987	28.2015	2836	0.9834	23.9628	3145	0.9886	28.1767	2555	0.9845	21.6627	3086	0.9986	27.3221	3256	0.9992	28.6612	2781	0.9987	23.7384	3158	0.9979	27.2605	3372	0.9878	28.7586	2670	0.9987	22.9903	2856	0.9932	24.1777	3500	0.9911	30.7408	2732	0.9989	23.7477
NM_001006256.1	2227	3149	0.9933	79.3058	4529	0.9942	108.173	4453	0.9937	109.505	4421	0.9937	110.379	3561	0.9874	85.2942	4006	0.9924	101.741	3887	0.9928	93.4224	4390	0.9933	110.179	4154	0.9933	103.655	4849	0.9937	117.332	4236	0.9924	103.656	5395	0.9928	130.433	3843	0.9924	93.8036	5389	0.9942	129.324	3730	0.9933	92.8692	4536	0.9933	111.771
XM_419389.4	3984	3147	0.9297	44.3027	3166	0.9127	42.2695	3038	0.9004	41.761	3042	0.9056	42.4548	3324	0.9325	44.5051	2705	0.9285	38.4019	3344	0.9295	44.9266	2910	0.8863	40.8251	3531	0.9094	49.2519	3055	0.932	41.3216	3049	0.9282	41.7057	3400	0.9169	45.949	3670	0.9262	50.0744	3117	0.8853	41.8129	3159	0.8948	43.9656	3484	0.9252	47.9883
XM_421165.4	7862	3147	0.9873	22.45	3696	0.983	25.0054	3363	0.9892	23.4259	3415	0.9763	24.1515	3529	0.9915	23.9434	3065	0.9847	22.0497	2950	0.9769	20.0838	3337	0.9833	23.7234	3535	0.9639	24.9863	3170	0.9682	21.7276	3545	0.9886	24.572	3539	0.9781	24.2362	3615	0.9793	24.9945	3686	0.983	25.0562	3272	0.9769	23.0762	3692	0.979	25.7695
NM_001256948.1	1957	3143	0.9739	90.0754	2937	0.9714	79.8267	3048	0.9903	85.2955	2900	0.9693	82.3936	3032	0.9765	82.643	3739	0.9724	108.061	2492	0.9704	68.1576	3084	0.9724	88.0799	3736	0.9842	106.087	2636	0.9714	72.5838	2872	0.9714	79.9743	2622	0.976	72.137	2140	0.9739	59.4419	2642	0.9719	72.1497	3625	0.9734	102.707	3089	0.9714	86.6171
NM_001177555.1	7222	3141	0.9881	24.3929	3016	0.9963	22.2131	2603	0.9898	19.7387	2505	0.9906	19.2858	2927	0.9889	21.6189	2738	0.9859	21.4428	2783	0.9823	20.6259	3294	0.9846	25.4929	3002	0.9932	23.0993	2919	0.9907	21.7802	3807	0.9978	28.7265	3447	0.9849	25.698	2775	0.9978	20.8869	3266	0.9819	24.1686	3322	0.9878	25.505	4672	0.9971	35.4995
NM_205474.1	7577	3139	0.9821	23.2352	3014	0.9886	21.1583	3071	0.9774	22.1965	2606	0.9755	19.1233	4157	0.9857	29.2651	3328	0.9777	24.8422	3055	0.9578	21.581	3592	0.9905	26.4967	3028	0.9719	22.2077	2801	0.9824	19.9205	3112	0.9865	22.382	2482	0.9777	17.6368	2556	0.9774	18.3372	2493	0.9545	17.584	3653	0.9712	26.7322	2337	0.9674	16.9254
XM_001232977.3	3374	3139	0.9905	52.1794	2830	0.9721	44.6146	2537	0.9576	41.1792	2808	0.9834	46.2742	3306	0.9591	52.2667	2737	0.968	45.8811	2755	0.9959	43.7052	2523	0.9535	41.7951	2498	0.9911	41.1427	2702	0.9508	43.1545	2488	0.9864	40.1848	3227	0.9887	51.4956	2550	0.976	41.0832	2425	0.9861	38.4113	2798	0.9727	45.9818	1933	0.9766	31.4386
NM_001006467.1	3348	3136	0.9824	52.5343	3863	0.9934	61.3726	3140	0.9919	51.3625	3416	0.9931	56.7308	3330	0.9803	53.055	2728	0.9898	46.0854	3382	0.9913	54.0686	2977	0.9794	49.6989	2875	0.9904	47.7197	3352	0.9898	53.9516	3172	0.9833	51.6303	3383	0.9913	54.4042	3961	0.9925	64.3115	3111	0.9889	49.66	2973	0.9869	49.2371	3223	0.9845	52.8265
XM_419004.4	11082	3134	0.9635	15.8611	4046	0.9847	19.4197	3355	0.9849	16.5797	3654	0.9829	18.3331	5231	0.9847	25.1788	3997	0.9841	20.3995	3461	0.9774	16.7163	3293	0.9672	16.6084	3092	0.9537	15.5048	3667	0.9713	17.8311	2416	0.9542	11.8805	3321	0.9724	16.1349	3304	0.9805	16.2066	2905	0.9632	14.0094	2710	0.9828	13.5592	1762	0.9619	8.72498
NM_001039309.1	5034	3134	0.9666	34.9171	3421	0.9841	36.1472	3440	0.9774	37.4238	3468	0.9676	38.3047	2995	0.9611	31.7359	2838	0.9843	31.8863	2733	0.9648	29.0592	3131	0.967	34.7635	2867	0.964	31.649	3235	0.9668	34.6295	3492	0.9704	37.8023	3562	0.969	38.0975	3176	0.9791	34.2955	3689	0.9664	39.1641	3267	0.9656	35.9848	3700	0.9845	40.3334
NM_204219.3	4736	3133	0.9924	37.1024	4252	0.9966	47.7548	3581	0.992	41.409	3907	0.9968	45.8689	3907	0.9951	44.0047	3138	0.9964	37.4754	3638	0.9943	41.1157	3409	0.9939	40.2317	3265	0.9916	38.3104	4165	0.9958	47.3902	3820	0.9892	43.955	4239	0.9867	48.1912	3886	0.9909	44.6026	3833	0.992	43.2533	3168	0.9926	37.09	3174	0.9918	36.7766
XM_004942361.1	3951	3122	0.9517	44.3178	3347	0.9281	45.0592	3317	0.9387	45.977	3090	0.9304	43.4848	3897	0.9433	52.6128	3699	0.8828	52.9519	4760	0.8919	64.4847	3291	0.9524	46.5559	3977	0.9433	55.9363	3006	0.9372	40.9984	3715	0.9053	51.2399	4194	0.8853	57.1528	3426	0.8884	47.1357	3200	0.939	43.2848	2868	0.9296	40.249	3479	0.939	48.3197
XM_424873.4	6103	3119	0.9972	28.6632	4345	0.9977	37.8688	3792	0.9964	34.0273	3518	0.9941	32.0508	3979	0.9815	34.7775	3731	0.99	34.5769	3757	0.9972	32.9499	3482	0.9971	31.8888	3778	0.9867	34.4004	3987	0.9987	35.2037	3929	0.9969	35.0829	3794	0.9897	33.4711	3937	0.998	35.0664	4101	0.9977	35.9119	3990	0.9964	36.2504	3746	0.9985	33.6823
NM_205241.1	2192	3115	0.9042	79.7022	3998	0.9028	97.0147	3659	0.9015	91.4164	4176	0.9097	105.927	5129	0.901	124.813	3732	0.911	96.2954	3806	0.9051	92.9362	3360	0.9078	85.6746	3456	0.9037	87.615	4602	0.9065	113.134	3373	0.9083	83.8557	3777	0.9042	92.7732	3755	0.9042	93.1191	3391	0.9088	82.676	2540	0.9115	64.2505	3592	0.9015	89.9234
NM_001030882.1	5891	3113	0.9905	29.6376	3870	0.9903	34.9428	3273	0.9896	30.427	3551	0.9879	33.5157	3763	0.9966	34.0732	3516	0.9851	33.757	3917	0.9917	35.5895	3216	0.9863	30.5127	3373	0.9869	31.818	3632	0.9902	33.2233	3567	0.9939	32.9967	3592	0.9893	32.8294	4045	0.9913	37.3249	3374	0.9898	30.609	3745	0.9852	35.2489	3425	0.9954	31.9042
XM_001235715.3	775	3110	0.9832	225.067	2149	0.9935	147.492	2186	0.9832	154.472	3008	0.9845	215.806	1742	0.9858	119.899	2601	0.9832	189.821	2548	0.9897	175.976	2208	0.9755	159.24	2203	0.9755	157.964	2624	0.9742	182.452	2268	0.9832	159.477	2038	0.9935	141.585	2565	0.9884	179.91	2493	0.9781	171.915	2671	0.9832	191.098	2476	0.9832	175.318
XM_416615.4	5744	3106	0.9492	30.3277	3356	0.9422	31.0773	2733	0.9699	26.0572	3011	0.9614	29.1463	2522	0.9577	23.4206	2507	0.9293	24.6856	2724	0.9497	25.3834	2647	0.9413	25.7569	3086	0.9521	29.8556	3017	0.9347	28.3039	3094	0.962	29.3537	3037	0.9627	28.4673	3192	0.9572	30.2077	2719	0.9365	25.2981	3128	0.9553	30.195	3314	0.9575	31.6603
NM_001267555.1	2359	3098	0.9987	73.6557	3609	0.9983	81.3756	2945	0.9975	68.3691	3665	0.9983	86.3838	3327	0.9987	75.2302	2868	0.9983	68.7632	3597	0.9987	81.6149	3208	0.9966	76.0081	2905	0.997	68.4326	3442	0.9975	78.6264	3254	0.9975	75.1703	4122	0.9979	94.0798	3712	0.9979	85.5361	3730	0.9975	84.5032	3317	0.9979	77.9652	3372	0.9979	78.4398
XM_003640439.2	2934	3097	0.9731	59.2017	3498	0.9905	63.4154	2925	0.9792	54.5969	3086	0.9932	58.482	3690	0.9765	67.0863	3005	0.9738	57.9281	3125	0.9935	57.0094	2926	0.9928	55.7401	2886	0.987	54.6615	2807	0.9836	51.5546	3066	0.9836	56.9467	3214	0.9819	58.9796	3437	0.9952	63.6779	2772	0.9939	50.4923	3236	0.9792	61.1549	2794	0.985	52.2568
NM_001030814.1	2270	3096	0.9498	76.4941	3035	0.9414	71.1161	3169	0.937	76.4537	2974	0.9264	72.8453	2639	0.9273	62.0128	3042	0.9881	75.7945	2313	0.993	54.5389	2673	0.9639	65.8153	3140	0.9749	76.8686	2658	0.9841	63.0978	3039	0.9595	72.9561	2670	0.9339	63.3289	2551	0.9604	61.0877	2885	0.9626	67.9223	3382	0.9661	82.6097	2838	0.9859	68.6062
XM_424029.4	2770	3093	0.8964	62.6257	3442	0.9274	66.0946	3177	0.9065	62.8116	3337	0.8422	66.9827	3337	0.8397	64.2605	2936	0.8509	59.9488	2884	0.9296	55.7279	3050	0.8708	61.5423	2722	0.8711	54.6076	3792	0.9069	73.769	3244	0.8415	63.8202	3784	0.8643	73.5508	3086	0.8697	60.56	2929	0.8404	56.5109	3204	0.8823	64.1351	3520	0.8733	69.7332
NM_204900.1	1484	3092	0.9326	116.858	4431	0.9319	158.819	4333	0.9319	159.903	4343	0.9326	162.721	6665	0.9292	239.571	4804	0.9292	183.094	3805	0.9319	137.239	3295	0.9286	124.101	2745	0.9313	102.791	4722	0.9326	171.466	3779	0.9306	138.771	4176	0.9319	151.511	3270	0.9292	119.78	3621	0.9313	130.403	3569	0.9313	133.351	1651	0.9292	61.0506
XM_416490.4	6365	3091	0.9843	27.2366	3934	0.9848	32.8754	3354	0.992	28.858	3271	0.9892	28.5738	3849	0.9838	32.2565	3406	0.9901	30.2657	3296	0.9929	27.717	3562	0.9928	31.2787	3226	0.9843	28.1651	3551	0.9838	30.0634	3691	0.9808	31.6011	3472	0.9928	29.3696	3467	0.9915	29.6091	3593	0.9937	30.1683	3022	0.984	26.3257	3066	0.9777	26.4332
NM_001006274.1	2767	3090	0.9863	62.6328	2438	0.9642	46.8662	3854	0.9859	76.279	2386	0.9949	47.9455	1429	0.9595	27.548	2437	0.9545	49.8139	2702	0.9743	52.2677	2718	0.966	54.9027	4159	0.9664	83.5266	3239	0.9949	63.0793	3691	0.9895	72.6928	2166	0.979	42.1469	2980	0.9816	58.5432	3801	0.966	73.4144	4031	0.9863	80.7768	6098	0.9874	120.936
XM_418559.4	5947	3087	0.9753	29.1133	3650	0.9788	32.646	2903	0.9711	26.7332	2972	0.9749	27.7867	3191	0.9776	28.6218	2975	0.9798	28.294	3391	0.9736	30.5202	2833	0.9726	26.6258	2967	0.9778	27.7246	3374	0.9672	30.5726	3122	0.9585	28.6083	2714	0.9696	24.5713	3236	0.9781	29.5788	3082	0.9768	27.6966	3557	0.9719	33.1642	3185	0.9712	29.3892
NM_001012799.1	3850	3086	0.9899	44.956	2824	0.9842	39.0157	2516	0.994	35.7892	2461	0.9927	35.5416	1907	0.9556	26.4215	2304	0.9642	33.8475	2875	0.9909	39.97	2572	0.967	37.3391	3470	0.9613	50.0857	2205	0.9839	30.8627	2891	0.9553	40.9208	2732	0.9675	38.2064	2534	0.9862	35.7779	2780	0.9849	38.5902	2943	0.9483	42.385	3479	0.986	49.5873
NM_001277745.1	3244	3083	0.9935	53.3022	3313	0.9661	54.322	3180	0.9658	53.6844	3085	0.9951	52.8763	2939	0.9972	48.3266	2997	0.9901	52.2529	3289	0.996	54.2675	3070	0.9837	52.8946	3413	0.9658	58.4656	3229	0.9713	53.638	3547	0.9932	59.585	3713	0.9985	61.6255	3639	0.9991	60.9776	3588	0.9704	59.1104	2739	0.9923	46.816	3859	0.9908	65.2786
NM_001006243.1	2591	3079	0.9599	66.6492	2211	0.9529	45.3896	2285	0.9491	48.2971	2061	0.9525	44.228	1334	0.9386	27.4635	1970	0.9409	43.0035	2119	0.968	43.7744	2898	0.9529	62.515	3355	0.9583	71.9565	2785	0.9626	57.9219	3035	0.9687	63.8334	1962	0.9714	40.7707	2332	0.9487	48.925	3185	0.9575	65.6953	2951	0.9545	63.1517	3530	0.9502	74.7625
XM_421624.4	1954	3077	0.6172	88.3193	2667	0.5676	72.5995	1924	0.5722	53.9241	2133	0.5737	60.695	2631	0.5814	71.8231	2176	0.6249	62.9853	2902	0.5855	79.4931	2094	0.5742	59.8971	2319	0.5855	65.951	2561	0.7687	70.6269	2236	0.586	62.3597	2008	0.585	55.3293	2427	0.5993	67.5172	1946	0.632	53.2244	2343	0.585	66.4861	2568	0.5834	72.1186
XM_418480.4	5077	3076	0.9795	33.9807	3241	0.9687	33.9553	2828	0.9681	30.5052	2641	0.9683	28.9233	3704	0.9856	38.9163	3281	0.984	36.5514	2690	0.9681	28.3597	3202	0.9697	35.2507	2994	0.985	32.771	3086	0.9687	32.7547	3208	0.9933	34.4337	2910	0.9746	30.8604	2271	0.9643	24.3153	2283	0.9689	24.0321	3104	0.9681	33.8998	1957	0.985	21.1524
NM_001006528.2	2081	3074	0.9841	82.8485	2824	0.9789	72.1818	2791	0.9827	73.4497	2472	0.9798	66.0485	2378	0.9779	60.9547	2292	0.9793	62.2941	2867	0.999	73.7416	3001	0.9995	80.6023	2997	0.9971	80.0313	2633	0.9702	68.1811	3045	0.9707	79.7392	2879	0.9765	74.4879	2772	0.9933	72.4087	2891	0.9668	74.2452	2769	0.9793	73.7792	3664	0.9798	96.6185
NM_001006296.1	1818	3074	0.9972	94.8337	5741	0.9895	167.969	3576	0.9901	107.722	3521	0.9961	107.686	4032	0.9895	118.303	3193	0.9895	99.3367	3727	0.9879	109.729	3403	0.9923	104.622	3485	0.9956	106.526	3839	0.9912	113.791	3488	0.9857	104.554	4109	0.9983	121.691	3922	0.9868	117.269	3720	0.9939	109.356	3065	0.9901	93.4802	3164	0.9884	95.5035
XR_214116.1	1057	3071	0.9811	162.951	1705	0.9726	85.7995	2726	0.9735	141.238	2800	0.9962	147.289	1845	0.9811	93.1084	2797	0.9849	149.666	2484	0.982	125.786	2384	0.9612	126.062	3183	0.9905	167.343	2633	0.9839	134.234	2489	0.9801	128.324	2351	0.9773	119.755	2577	0.9839	132.528	3059	0.9915	154.667	3643	0.9962	191.103	1687	0.9782	87.5824
XM_001235059.3	2996	3068	0.7997	57.4336	2115	0.7377	37.5495	2653	0.7587	48.4951	2250	0.8084	41.7568	1659	0.7807	29.5374	2713	0.7303	51.2168	2237	0.731	39.9651	2949	0.7951	55.0157	2931	0.7313	54.365	2765	0.8471	49.7323	3231	0.7387	58.7695	2302	0.8314	41.3695	2343	0.7897	42.5109	3465	0.8178	61.8093	3054	0.7377	56.5211	4396	0.732	80.5179
NM_001030867.1	5038	3063	0.9841	34.099	4027	0.9742	42.5166	3561	0.9899	38.7094	3419	0.9794	37.7335	3557	0.9726	37.6611	3472	0.969	38.9786	3646	0.9756	38.736	3654	0.994	40.5381	4083	0.9813	45.0367	3642	0.9766	38.9554	3774	0.9794	40.8226	3914	0.9956	41.8291	4080	0.978	44.0222	3681	0.9942	39.0481	3345	0.9805	36.8147	3622	0.9921	39.4518
XM_426010.4	3601	3060	0.9864	47.6597	3741	0.9886	55.2586	3442	0.9881	52.3468	3284	0.9931	50.7068	3800	0.9767	56.2896	3067	0.9886	48.1721	3314	0.9717	49.2591	3111	0.9664	48.287	3444	0.9622	53.1478	3200	0.9731	47.8864	3203	0.9592	48.472	3518	0.9739	52.6004	3387	0.9833	51.1283	3344	0.9811	49.629	3053	0.9561	47.0096	3323	0.9828	50.6389
NM_001006449.1	2157	3060	0.9828	79.5654	3173	0.9824	78.2447	3125	0.9879	79.3418	3016	0.9731	77.7441	2950	0.968	72.9524	2804	0.9815	73.5246	3214	0.9666	79.754	3056	0.9694	79.1875	3295	0.9935	84.8888	3425	0.9833	85.5649	3086	0.9801	77.9655	2851	0.9764	71.1645	3247	0.9722	81.8279	3513	0.9708	87.0403	2950	0.9782	75.8324	3481	0.9824	88.5586
NM_001030597.1	3015	3056	0.992	56.8485	2746	0.9924	48.4449	2030	0.995	36.8732	2596	0.992	47.8745	2897	0.9947	51.2541	2287	0.9947	42.9026	2614	0.992	46.4061	2575	0.9874	47.7357	2522	0.9924	46.4839	2877	0.9934	51.4207	2640	0.9927	47.717	2454	0.9854	43.8231	2497	0.9947	45.0195	2241	0.995	39.7234	2428	0.9914	44.6524	2430	0.9907	44.2278
NM_001030556.1	2301	3056	0.95	74.4885	3755	0.9235	86.8018	3573	0.9187	85.0391	3377	0.9213	81.602	3930	0.9048	91.1053	3186	0.9226	78.313	3947	0.9196	91.8137	3261	0.8744	79.2114	3367	0.8909	81.3152	3548	0.9109	83.0907	3585	0.9196	84.9042	3979	0.9209	93.1051	3894	0.8701	91.9917	3645	0.9274	84.659	3180	0.8857	76.6291	3514	0.854	83.8034
XM_416477.4	2547	3053	0.8547	67.2281	4002	0.8755	83.5763	3226	0.8418	69.3646	3472	0.8736	75.7944	4023	0.8818	84.2537	3096	0.8598	68.7506	3626	0.843	76.2001	3168	0.8634	69.52	2768	0.8787	60.3924	3606	0.8693	76.2926	3476	0.8767	74.3717	3805	0.8579	80.4344	3785	0.8394	80.7805	3486	0.859	73.146	3027	0.8386	65.8971	2882	0.874	62.0929
XM_423367.4	3667	3052	0.8317	46.6795	2207	0.8566	32.013	2307	0.8522	34.4539	3033	0.8418	45.9884	2380	0.8257	34.6205	2523	0.8833	38.9145	2132	0.7998	31.1195	3160	0.8211	48.1648	2062	0.8844	31.248	2389	0.8241	35.1067	3083	0.8274	45.8162	3089	0.8176	45.3548	1850	0.8277	27.424	3301	0.8604	48.1091	2156	0.8563	32.6003	1539	0.8478	23.0306
XM_001232428.3	8529	3049	0.9219	20.0499	3327	0.9248	20.7487	3849	0.9349	24.7145	3341	0.9315	21.7803	2909	0.9321	18.1934	2905	0.9641	19.2643	3842	0.9332	24.111	3918	0.9336	25.6756	4172	0.9349	27.1826	2992	0.9429	18.9038	3800	0.9277	24.2796	3333	0.9148	21.0404	4429	0.9418	28.2278	3523	0.9336	22.0753	2974	0.9299	19.3342	4271	0.9544	27.4795
NM_205520.4	1963	3049	0.8375	87.1144	4902	0.8263	132.828	3447	0.8304	96.1664	3301	0.8268	93.5	5453	0.836	148.178	3072	0.8049	88.5127	3641	0.811	99.279	3314	0.8304	94.3595	2805	0.8334	79.4068	3031	0.8253	83.2053	2982	0.8171	82.7836	3471	0.8171	95.203	3643	0.8232	100.881	2598	0.8136	70.7312	2727	0.8018	77.0279	2113	0.8309	59.0685
NM_204376.2	2760	3048	0.9873	61.9382	4182	0.9746	80.5954	3840	0.9659	76.1946	3699	0.987	74.5181	4035	0.9899	77.9834	3050	0.9772	62.5022	3696	0.9906	71.677	3809	0.988	77.1357	3846	0.9902	77.4364	3563	0.9895	69.5652	4026	0.9855	79.4916	4422	0.9804	86.2633	3825	0.988	75.3341	3780	0.9888	73.1939	3213	0.9855	64.5483	3414	0.9768	67.8783
XM_418905.4	3303	3048	0.9864	51.7558	3380	0.9867	54.4306	3196	0.9909	52.9908	2872	0.9585	48.3462	2932	0.9991	47.3503	2881	0.987	49.3332	2651	0.9864	42.9594	2896	0.9837	49.0053	3208	0.987	53.9723	3201	0.9864	52.2231	3213	0.9737	53.0101	3467	0.9891	56.5147	2807	0.9855	46.1959	3292	0.9728	53.2652	2852	0.9873	47.8767	3584	0.99	59.5437
NM_001030722.1	5076	3047	0.9892	33.6669	2695	0.9901	28.2405	3097	0.9736	33.4135	2535	0.9736	27.7679	2858	0.9862	30.0337	2876	0.9659	32.0459	2627	0.9836	27.701	2395	0.9858	26.3717	2466	0.9647	26.9971	2844	0.988	30.1921	2633	0.9972	28.2674	2502	0.9935	26.5388	2804	0.9941	30.028	2123	0.9955	22.3522	2328	0.9659	25.4299	2653	0.9868	28.6809
NM_204508.1	2299	3046	0.987	74.3094	2723	0.9661	63.0005	3219	0.9691	76.6804	2637	0.9469	63.7761	2469	0.9204	57.2862	2381	0.9652	58.5767	3001	0.9717	69.8689	2820	0.9717	68.5589	3229	0.9804	78.0502	2990	0.9639	70.0838	3265	0.9904	77.3929	3028	0.9539	70.9142	2862	0.9783	67.6706	3622	0.9722	84.198	3237	0.9839	78.0705	4588	0.9896	109.512
NM_001079752.2	3340	3044	0.9584	51.1153	2843	0.9581	45.2757	3000	0.9575	49.19	2635	0.9847	43.8653	2224	0.9847	35.5186	2592	0.9841	43.8928	2703	0.9578	43.3168	3020	0.9554	50.5375	3391	0.9829	56.4191	3123	0.9871	50.3861	3101	0.9581	50.5955	2748	0.9859	44.2982	2718	0.9811	44.2356	3356	0.9581	53.6992	3182	0.9581	52.8247	4385	0.9862	72.0443
XM_415068.4	5138	3044	0.984	33.2279	4314	0.9866	44.6603	3746	0.9624	39.9278	3686	0.9823	39.8885	4963	0.9634	51.525	3644	0.993	40.1133	3818	0.985	39.7739	3586	0.9823	39.0094	3224	0.9848	34.8695	4033	0.9864	42.298	3410	0.9615	36.1674	4131	0.9854	43.289	3587	0.9899	37.9496	3586	0.987	37.3	3343	0.9807	36.0766	3311	0.98	35.3624
XM_419729.4	4525	3040	0.9943	37.6797	2836	0.994	33.3367	3104	0.9967	37.5669	3345	0.9934	41.1021	2927	0.9918	34.5042	3119	0.9925	38.9853	2810	0.9949	33.2387	2604	0.9918	32.1644	3169	0.9916	38.9178	3443	0.9929	41.0019	3129	0.9945	37.6829	2911	0.9934	34.637	3590	0.9951	43.1266	2729	0.9927	32.2313	3030	0.9945	37.1285	2799	0.9951	33.9438
NM_204853.1	1429	3036	0.8055	119.158	2438	0.8677	90.7479	3403	0.7978	130.416	2077	0.8027	80.8148	2102	0.7362	78.4636	2420	0.7915	95.7828	3085	0.8237	115.553	3008	0.8027	117.652	2693	0.8048	104.725	2852	0.7915	107.548	3058	0.8062	116.617	3050	0.8733	114.917	2438	0.809	92.7408	3688	0.8083	137.928	2973	0.7957	115.357	3830	0.895	147.076
XM_001233385.3	2013	3036	0.8654	84.5884	3110	0.8137	82.1773	3739	0.8321	101.722	3226	0.8689	89.106	2778	0.8241	73.6133	3291	0.9151	92.4674	3184	0.8286	84.6615	3278	0.852	91.0162	3968	0.8092	109.54	3374	0.9111	90.3206	3332	0.9126	90.2024	3652	0.8142	97.6795	3178	0.8048	85.8182	3382	0.8669	89.7888	3613	0.7968	99.5193	3958	0.8554	107.897
NM_205126.1	2834	3035	0.9802	60.0636	3271	0.9802	61.3926	2483	0.9795	47.9821	2514	0.9806	49.3233	3903	0.9809	73.4626	2685	0.9802	53.5857	2840	0.9746	53.6383	2954	0.9802	58.2591	2859	0.9771	56.0608	2835	0.9785	53.9062	2700	0.9778	51.9183	2568	0.9774	48.7878	2814	0.9802	53.9751	2557	0.9795	48.2196	2581	0.9795	50.4977	2051	0.9802	39.7139
NM_001162400.1	10466	3033	0.9621	16.2534	3711	0.9633	18.8602	3365	0.9785	17.6079	3280	0.9744	17.4253	3676	0.9667	18.7354	3329	0.9662	17.9903	3908	0.9732	19.9862	3432	0.9564	18.3282	3272	0.9896	17.3731	3640	0.9744	18.7416	3493	0.982	18.1876	3649	0.9644	18.772	3398	0.9669	17.6487	3920	0.9763	20.0169	3021	0.9681	16.0049	3469	0.9812	18.1886
NM_001031390.1	2608	3031	0.977	65.1825	2723	0.9755	55.5361	2586	0.977	54.3029	2749	0.9774	58.6076	2293	0.9877	46.8991	2673	0.9751	57.969	2611	0.9896	53.5866	2673	0.9919	57.2855	2817	0.977	60.0239	2715	0.987	56.098	2939	0.9758	61.4114	2841	0.9689	58.6516	2499	0.9935	52.0868	2756	0.9801	56.476	2712	0.9797	57.6587	3321	0.9843	69.8776
NM_001012870.1	4500	3031	0.9884	37.7769	2575	0.9953	30.4369	2797	0.9949	34.0394	1923	0.9924	23.7604	1342	0.984	15.9077	2224	0.99	27.9529	2751	0.988	32.7216	2582	0.9904	32.0699	3783	0.9918	46.7163	2701	0.9913	32.3443	3204	0.9933	38.8005	2056	0.9898	24.5995	2601	0.9909	31.4194	3051	0.9933	36.2345	3049	0.9929	37.5689	4667	0.9931	56.9118
NM_001030540.1	4133	3030	0.9835	41.1178	2527	0.9901	32.5218	2713	0.9906	35.949	2870	0.9898	38.6103	2692	0.9881	34.7438	2464	0.9896	33.7194	2652	0.9908	34.3451	2851	0.9903	38.5554	2686	0.9908	36.1148	2835	0.9906	36.9635	2586	0.9901	34.0973	2071	0.9925	26.9793	2428	0.9898	31.934	2387	0.9896	30.8659	3470	0.9898	46.5529	2534	0.9894	33.6448
XM_425065.4	3737	3029	0.9756	45.4599	2555	0.9735	36.3666	2852	0.9601	41.7954	2524	0.9596	37.5537	2609	0.966	37.2408	2438	0.951	36.899	2730	0.9609	39.1018	2526	0.9767	37.7802	2563	0.9609	38.1128	3024	0.9786	43.6058	2132	0.9593	31.09	2204	0.9534	31.7545	2657	0.9591	38.649	2967	0.9837	42.4314	2958	0.9575	43.8893	3053	0.9599	44.8312
NM_001193595.1	1379	3026	0.95	123.071	2894	0.9579	111.627	2333	0.9514	92.6515	2417	0.955	97.4538	2552	0.971	98.7152	1958	0.9739	80.3069	2994	0.9514	116.21	2727	0.9674	110.529	2665	0.9782	107.393	2785	0.9688	108.829	2759	0.9478	109.03	2830	0.9608	110.494	2960	0.9797	116.68	2209	0.9695	85.6099	2437	0.9579	97.9883	2804	0.9587	111.581
NM_001006519.1	2627	3026	0.9779	64.6043	3214	0.9802	65.076	3470	0.9844	72.3389	2911	0.9772	61.6125	3672	0.9829	74.5607	3300	0.9775	71.0491	3029	0.9852	61.7158	3023	0.9817	64.3178	3043	0.9798	64.3705	3259	0.9802	66.8513	3090	0.9802	64.0996	2872	0.9806	58.8628	3218	0.9867	66.5879	2673	0.9787	54.379	2600	0.9794	54.8778	3170	0.9772	66.218
NM_001031149.1	5071	3024	0.9834	33.4457	4025	0.9917	42.219	3860	0.9951	41.6865	3766	0.9539	41.2927	4648	0.9771	48.8923	3802	0.9917	42.4056	3566	0.9939	37.6396	3973	0.9771	43.7903	3261	0.9617	35.7357	3968	0.9943	42.1661	3882	0.9785	41.7175	3740	0.9872	39.7095	3863	0.9793	41.4095	3387	0.9793	35.6955	3627	0.9738	39.6586	2611	0.9943	28.2547
XM_415263.3	3065	3021	0.9729	55.2806	3040	0.9543	52.7568	2271	0.9781	40.5778	2318	0.9706	42.0503	2574	0.9746	44.7967	2547	0.9778	47.0006	2491	0.9706	43.5011	2401	0.9713	43.784	2579	0.9781	46.7591	2377	0.9765	41.7911	2887	0.9625	51.3302	2246	0.9723	39.4544	2361	0.968	41.8731	2250	0.971	39.2324	2730	0.9762	49.3873	2679	0.9677	47.9644
NM_001006341.2	3398	3020	0.9179	49.8467	3091	0.9441	48.385	2884	0.9158	46.4809	2742	0.9267	44.8674	2825	0.8817	44.3468	2801	0.9058	46.6224	2758	0.8979	43.4438	2557	0.8902	42.0592	2966	0.9138	48.5057	2598	0.897	41.2004	3024	0.9211	48.497	3068	0.8838	48.6125	2547	0.9094	40.7451	2382	0.9105	37.4637	2894	0.9161	47.2235	2544	0.9147	41.0838
NM_001006462.1	2612	3019	0.9885	64.825	3048	0.9858	62.0693	2765	0.99	57.9728	2854	0.9858	60.7529	2954	0.9958	60.3261	2835	0.987	61.3881	2619	0.9881	53.6685	2846	0.9847	60.8997	3033	0.9912	64.5274	2844	0.9855	58.6735	3120	0.9897	65.0936	2693	0.9877	55.511	2681	0.9916	55.7947	2939	0.9885	60.1338	3223	0.99	68.418	3169	0.9904	66.5772
XM_003641478.2	10475	3017	0.9813	16.1538	6919	0.9966	35.1337	3433	0.9777	17.9482	5905	0.9966	31.3438	6395	0.997	32.5652	4700	0.9926	25.3775	4336	0.9979	22.156	4316	0.9837	23.0293	2822	0.9857	14.9709	5775	0.9933	29.7087	2749	0.9791	14.3014	4402	0.9967	22.6262	3166	0.992	16.4296	2928	0.9821	14.9386	3488	0.9803	18.4631	1535	0.968	8.04139
XM_422007.4	5661	3015	0.9306	29.8708	3305	0.9399	31.0537	5290	0.9482	51.1758	4589	0.9527	45.0725	3919	0.9376	36.9275	3310	0.9523	33.0704	6569	0.9269	62.1102	3417	0.9376	33.7369	3279	0.962	32.1879	3154	0.9422	30.023	3838	0.9371	36.9461	3278	0.9664	31.1768	3595	0.9444	34.5203	4900	0.9428	46.2589	2745	0.9392	26.8864	4229	0.947	40.9941
NM_001006350.2	3401	3015	0.9753	49.7203	4217	0.9759	65.9526	3628	0.9762	58.4202	3652	0.9703	59.705	3716	0.9779	58.2823	3400	0.9706	56.5427	3677	0.9727	57.8687	3820	0.9735	62.7784	3609	0.9762	58.9692	3587	0.9824	56.8342	3900	0.9803	62.4906	3929	0.9656	62.2002	3927	0.9779	62.7659	4123	0.9777	64.7887	3484	0.9771	56.8008	4282	0.9912	69.0902
NM_001031190.1	2158	3015	0.9546	78.359	3555	0.9601	87.6241	3289	0.9476	83.467	3124	0.9541	80.4908	3171	0.943	78.3813	3050	0.9588	79.9379	3107	0.9124	77.0631	2807	0.9036	72.7017	3231	0.9027	83.2014	3511	0.962	87.6728	3137	0.9578	79.2173	2704	0.9578	67.4639	3109	0.9453	78.3139	2991	0.9527	74.0726	2754	0.9041	70.7613	3676	0.9361	93.4761
NM_205134.1	4023	3013	0.8809	42.0051	4221	0.8934	55.8085	2830	0.8767	38.5246	3358	0.8874	46.4106	4188	0.8832	55.5296	3187	0.8563	44.806	3622	0.8628	48.1898	3178	0.8601	44.1527	3004	0.8576	41.4949	3848	0.8608	51.5431	2953	0.8643	40.0009	3554	0.8608	47.5646	3297	0.8583	44.549	2760	0.8787	36.665	3523	0.8807	48.5563	2459	0.877	33.5417
XM_415257.4	2591	3013	0.8723	65.2206	4773	0.8491	97.9849	3084	0.8387	65.1852	3925	0.8614	84.2284	6951	0.8402	143.103	4024	0.9267	87.8406	3540	0.8506	73.1295	3092	0.8383	66.7	2556	0.8425	54.8199	4090	0.8607	85.0631	3022	0.8665	63.56	4858	0.8553	100.95	2925	0.8611	61.366	2653	0.8572	54.722	2567	0.8232	54.934	1694	0.8475	35.8775
XM_423972.4	921	3009	0.9739	183.238	3513	0.9826	202.887	3948	0.9989	234.758	3546	0.9805	214.075	3488	0.9783	202.015	3244	0.9805	199.217	3491	0.9902	202.884	3553	0.9739	215.62	4149	0.9826	250.339	4393	0.9805	257.032	3683	0.9739	217.921	4032	0.9815	235.71	4279	0.9815	252.553	4883	0.9946	283.348	3232	0.9815	194.578	3624	0.9891	215.926
XM_420655.4	3691	3007	0.9875	45.6922	3537	0.9911	50.9714	3553	0.9491	52.7173	2970	0.9824	44.7403	2766	0.9832	39.9738	3152	0.9772	48.3	3390	0.9881	49.1601	3093	0.9829	46.837	3360	0.9873	50.5872	3359	0.9911	49.0401	3307	0.9889	48.8255	3573	0.9759	52.1201	3571	0.9694	52.5915	3677	0.9873	53.2405	3072	0.977	46.1488	4163	0.9829	61.8927
NM_001030914.2	3521	3004	0.996	47.8505	3185	0.9784	48.1148	2772	0.9923	43.1151	2890	0.9787	45.6371	2881	0.9852	43.646	2699	0.9619	43.3552	3018	0.9736	45.8786	2786	0.9722	44.2251	3077	0.9784	48.5631	2806	0.973	42.9444	3021	0.9716	46.7564	2887	0.9943	44.1466	2915	0.9713	45.003	2989	0.975	45.3683	3462	0.9747	54.5185	2764	0.9719	43.0773
XM_423582.4	5775	3004	0.969	29.1743	2960	0.9481	27.2631	2650	0.9654	25.1302	3266	0.9628	31.4449	2797	0.9354	25.835	1969	0.9288	19.2841	2364	0.9209	21.9105	2278	0.9526	22.0473	3189	0.9576	30.6865	2887	0.9588	26.9389	3005	0.9768	28.3563	3339	0.9347	31.1301	2960	0.9536	27.8618	3612	0.9676	33.4263	3435	0.9593	32.9805	2563	0.9529	24.3542
NM_001007913.1	4169	2999	0.9739	40.3457	3326	0.9729	42.4351	3187	0.9914	41.8651	3369	0.9748	44.932	3415	0.9842	43.6945	2795	0.9751	37.9188	3307	0.994	42.458	3185	0.9906	42.7003	3178	0.9811	42.3611	3223	0.9839	41.6595	3161	0.9717	41.319	3118	0.9811	40.268	3300	0.9479	43.028	3023	0.9729	38.7524	2737	0.9746	36.4021	2735	0.9712	36
XM_003642788.2	4469	2998	0.9729	37.6248	3049	0.9631	36.2896	3080	0.977	37.7435	2867	0.9579	35.6701	2939	0.9801	35.0798	3018	0.9624	38.1956	2962	0.9754	35.4757	2916	0.9776	36.4696	3390	0.9624	42.1536	2630	0.9678	31.7125	3131	0.9783	38.1794	3609	0.9792	43.4803	3526	0.9682	42.8885	3215	0.9774	38.4471	3050	0.9655	37.8419	2904	0.9837	35.6585
NM_001030846.1	5696	2992	0.991	29.4608	3002	0.9942	28.0334	2891	0.99	27.7959	3046	0.9935	29.7335	3026	0.9933	28.3378	2596	0.991	25.7774	2640	0.9893	24.8079	2555	0.9935	25.0712	2566	0.9888	25.0341	2747	0.9937	25.9881	2834	0.9884	27.1136	3157	0.9933	29.8415	2830	0.994	27.0076	2721	0.9932	25.53	3097	0.9877	30.1477	2760	0.9919	26.5898
XM_417526.4	2370	2989	0.8916	70.7343	2264	0.8519	50.8116	2836	0.9928	65.533	2558	0.9696	60.0121	2097	0.8308	47.1974	1821	0.9321	43.4576	3137	0.9489	70.8473	2231	0.8781	52.6144	2696	0.9241	63.2145	2479	0.9283	56.3655	2993	0.8582	68.8201	2481	0.8755	56.3631	2864	0.9743	65.6892	2751	0.9338	62.0347	2389	0.8983	55.8922	2715	0.9586	62.8634
NM_001031465.1	1311	2987	0.9886	127.787	3673	0.9825	149.023	4026	0.9893	168.18	3352	0.9847	142.163	3309	0.9901	134.636	3596	0.9794	155.139	3533	0.987	144.244	3556	0.9886	151.605	3718	0.984	157.598	3631	0.984	149.248	3779	0.9847	157.084	3866	0.9886	158.773	3421	0.9886	141.847	3905	0.9886	159.188	3160	0.984	133.65	4037	0.9886	168.979
XM_417163.4	5528	2986	0.9953	30.2952	3472	0.9944	33.4077	3077	0.9944	30.4833	3238	0.9971	32.5683	3258	0.9949	31.4377	2891	0.9949	29.5791	2954	0.9913	28.6022	3029	0.9946	30.6256	3080	0.9955	30.9619	2983	0.9926	29.0784	3036	0.9948	29.9289	3133	0.992	30.5147	3314	0.9917	32.5877	3219	0.9866	31.1204	2767	0.9877	27.7539	3147	0.9967	31.2396
[truncated: 30,261 more rows]
[truncated: 47 more columns]
